# Supplementary material for: Starvation Alters Gut Microbiome in Black Soldier Fly (Diptera: Stratiomyidae) Larvae
Source: Front Microbiol. 2021 Feb 16;12:601253. doi: 10.3389/fmicb.2021.601253 (PMC7921171; doi:10.3389/fmicb.2021.601253)
Supplement: Supplementary Table 3 — Predicted KEGG Orthology based on hylogenetic Investigation of Communities by Reconstruction of Unobserved States (PICRUSt). [file Table_3.XLSX]

## Sheet: Sheet 1 - KOCountFeedvsStarve
Supplemental Table 3. Predicted KEGG Orthology based on hylogenetic Investigation of Communities by Reconstruction of Unobserved States (PICRUSt). A0-D0=Fed larvae at T0. A24-D24=Fed larvae at T24 H. AS24-DS24=Starved larvae at T24 H. A48-D48=Fed larvae at T48 H. AS48-DS48=Starved larvae at T48 H.
SampleID	A0	B0	C0	D0	A24	B24	C24	D24	A48	B48	C48	D48	AS24	BS24	CS24	DS24	AS48	BS48	CS48	DS48	Mean Zero	Mean Fed24	Mean Fed 48	Mean Starved 24	Mean Starved 48
K08168	3	7	16	14	4	5	1	2	5	1	1	5	3	3	3	1	7	5	12	6	10	3	3	2.5	7.5
K11987	2	7	17	14	12	11	1	4	20	3	9	20	17	12	5	6	28	24	59	14	10	7	13	10	31.25
K12535	5	6	7	22	6	8	4	2	15	1	4	7	8	10	4	3	13	9	12	12	10	5	6.75	6.25	11.5
K14368	5	8	10	17	12	17	4	5	18	4	10	29	30	22	16	7	40	36	65	21	10	9.5	15.25	18.75	40.5
K14587	5	6	7	22	23	33	4	12	22	1	10	37	6	6	4	5	8	4	18	5	10	18	17.5	5.25	8.75
K00504	2	7	14	18	6	7	3	2	11	1	5	4	18	14	10	8	39	40	90	43	10.25	4.5	5.25	12.5	53
K00693	2	6	14	19	4	7	2	0	14	1	5	6	16	10	13	11	49	40	94	48	10.25	3.25	6.5	12.5	57.75
K07538	5	6	10	20	8	10	3	4	13	0	3	10	6	9	7	6	14	16	23	10	10.25	6.25	6.5	7	15.75
K11040	2	10	15	14	22	32	14	8	11	10	5	22	0	2	3	2	0	1	4	2	10.25	19	12	1.75	1.75
K11945	5	7	12	18	22	14	7	5	16	3	10	15	19	20	14	5	40	39	78	17	10.5	12	11	14.5	43.5
K12950	6	6	12	18	10	9	5	10	17	2	2	11	7	15	4	1	20	20	48	7	10.5	8.5	8	6.75	23.75
K14374	4	10	8	20	19	16	6	6	16	5	10	26	32	21	14	8	48	37	65	21	10.5	11.75	14.25	18.75	42.75
K00223	5	7	11	20	14	18	7	6	8	0	4	6	6	5	2	0	7	3	7	2	10.75	11.25	4.5	3.25	4.75
K00531	9	9	8	17	12	17	9	12	21	1	6	11	9	18	6	5	19	16	29	21	10.75	12.5	9.75	9.5	21.25
K12430	5	7	14	17	22	14	8	5	18	4	9	16	23	24	16	6	47	43	91	20	10.75	12.25	11.75	17.25	50.25
K01851	5	14	9	16	6	6	3	3	6	0	2	4	4	3	1	1	2	0	10	2	11	4.5	3	2.25	3.5
K12239	5	14	9	16	6	7	3	3	6	0	2	4	4	3	1	1	2	0	10	2	11	4.75	3	2.25	3.5
K14583	4	8	16	16	6	7	6	5	8	2	2	9	13	18	8	5	35	25	36	26	11	6	5.25	11	30.5
K01166	15	9	8	13	5	14	31	36	38	0	13	16	26	33	25	15	26	15	24	44	11.25	21.5	16.75	24.75	27.25
K02817	2	14	11	18	4	7	3	4	10	3	4	7	3	4	1	4	4	3	7	0	11.25	4.5	6	3	3.5
K04059	6	10	12	17	5	8	3	2	4	1	1	4	8	4	2	2	9	7	21	5	11.25	4.5	2.5	4	10.5
K06414	3	11	14	17	7	8	2	5	9	2	2	8	3	4	2	3	5	5	10	3	11.25	5.5	5.25	3	5.75
K06439	4	11	13	17	7	8	1	4	7	0	1	7	3	3	1	2	3	3	6	2	11.25	5	3.75	2.25	3.5
K10828	6	6	16	17	8	4	2	1	7	0	2	6	9	5	5	2	16	10	33	8	11.25	3.75	3.75	5.25	16.75
K12784	4	14	15	12	3	5	2	1	5	1	3	3	4	5	1	2	3	6	19	1	11.25	2.75	3	3	7.25
K12785	4	14	15	12	3	5	2	1	5	1	3	3	4	5	1	2	3	6	19	1	11.25	2.75	3	3	7.25
K12787	4	14	15	12	3	5	2	1	5	1	3	3	4	5	1	2	3	6	19	1	11.25	2.75	3	3	7.25
K12790	4	14	15	12	3	5	2	1	5	1	3	3	4	5	1	2	3	6	19	1	11.25	2.75	3	3	7.25
K12809	4	14	15	12	3	5	2	1	5	1	3	3	4	5	1	2	3	6	19	1	11.25	2.75	3	3	7.25
K12986	4	14	15	12	3	5	2	1	5	1	3	3	4	5	1	2	3	6	19	1	11.25	2.75	3	3	7.25
K13793	4	14	15	12	3	5	2	1	5	1	3	3	4	5	1	2	3	6	19	1	11.25	2.75	3	3	7.25
K01161	5	8	14	19	4	8	2	2	10	1	1	5	12	9	5	2	21	13	33	9	11.5	4	4.25	7	19
K01769	8	14	12	12	13	18	7	9	19	2	8	18	10	15	10	4	25	12	25	19	11.5	11.75	11.75	9.75	20.25
K06939	12	18	6	10	18	10	2	2	8	0	3	5	3	2	0	0	11	2	4	3	11.5	8	4	1.25	5
K12237	8	9	12	17	6	8	3	3	6	0	3	10	7	8	2	2	11	14	23	8	11.5	5	4.75	4.75	14
K12238	5	14	10	17	7	7	3	3	7	0	3	5	6	3	1	3	6	3	18	6	11.5	5	3.75	3.25	8.25
K12420	6	8	12	20	13	14	6	5	21	4	10	32	33	21	16	9	45	36	70	22	11.5	9.5	16.75	19.75	43.25
K12421	3	7	12	24	19	12	8	3	20	3	6	22	20	12	10	5	47	33	76	20	11.5	10.5	12.75	11.75	44
K12983	6	9	13	18	10	11	2	2	4	1	1	5	6	5	2	2	11	6	20	4	11.5	6.25	2.75	3.75	10.25
K14375	6	10	12	18	13	15	5	6	21	5	12	34	30	23	15	9	42	38	72	21	11.5	9.75	18	19.25	43.25
K01280	2	16	12	17	21	48	4	9	12	5	4	30	4	2	0	1	6	6	14	3	11.75	20.5	12.75	1.75	7.25
K06694	6	13	12	16	2	3	0	2	1	0	0	0	1	2	0	0	1	0	2	1	11.75	1.75	0.25	0.75	1
K10775	5	9	15	18	12	8	4	7	20	3	7	17	16	11	9	4	39	21	63	17	11.75	7.75	11.75	10	35
K14469	2	9	20	16	6	9	4	1	4	1	1	4	8	3	3	3	11	9	17	8	11.75	5	2.5	4.25	11.25
K04056	6	10	13	19	6	9	3	2	4	1	1	4	9	4	2	2	11	8	22	9	12	5	2.5	4.25	12.5
K11917	7	14	10	17	7	8	3	3	6	0	3	4	4	4	1	1	3	1	10	2	12	5.25	3.25	2.5	4
K00078	8	11	14	16	6	6	3	2	4	1	2	4	4	2	1	0	4	2	10	1	12.25	4.25	2.75	1.75	4.25
K01045	4	7	19	19	7	12	5	7	12	1	1	6	16	22	10	7	49	40	59	35	12.25	7.75	5	13.75	45.75
K01132	3	16	12	18	21	49	4	9	13	5	4	30	4	2	0	2	7	6	16	3	12.25	20.75	13	2	8
K01503	7	8	14	20	14	12	4	2	19	3	2	15	18	12	5	4	49	21	93	16	12.25	8	9.75	9.75	44.75
K04053	6	11	12	20	4	9	3	2	4	1	1	3	7	5	2	2	9	7	21	5	12.25	4.5	2.25	4	10.5
K05956	2	16	13	18	21	48	4	9	13	5	4	30	4	2	0	1	6	7	14	3	12.25	20.5	13	1.75	7.5
K11611	4	8	15	22	15	10	4	5	16	2	7	20	15	10	6	5	36	28	69	17	12.25	8.5	11.25	9	37.5
K06604	5	12	13	20	5	6	1	1	6	0	3	4	4	4	1	1	6	3	16	1	12.5	3.25	3.25	2.5	6.5
K10702	2	9	16	23	9	11	3	4	16	2	3	15	10	10	6	3	20	14	35	8	12.5	6.75	9	7.25	19.25
K11610	4	8	16	22	16	10	4	5	16	2	7	21	16	11	6	5	37	29	73	17	12.5	8.75	11.5	9.5	39
K12209	6	7	14	23	16	21	9	6	9	1	5	8	7	7	2	1	10	4	11	5	12.5	13	5.75	4.25	7.5
K12277	5	12	13	20	5	6	1	1	6	0	3	4	4	4	1	1	6	3	16	1	12.5	3.25	3.25	2.5	6.5
K12547	5	6	14	25	2	4	3	2	7	0	5	9	9	6	9	8	19	14	25	10	12.5	2.75	5.25	8	17
K11018	6	12	13	20	5	6	1	1	6	0	3	4	4	4	1	1	6	3	16	1	12.75	3.25	3.25	2.5	6.5
K13818	3	13	16	19	12	10	3	5	7	1	3	5	3	1	1	1	4	4	9	2	12.75	7.5	4	1.5	4.75
K12202	7	7	15	23	16	21	9	6	9	1	5	8	7	7	2	1	10	4	11	5	13	13	5.75	4.25	7.5
K12212	7	7	15	23	16	21	9	6	9	1	5	8	7	7	2	1	10	4	12	5	13	13	5.75	4.25	7.75
K12216	7	7	15	23	16	21	9	6	9	1	5	8	7	7	2	1	10	4	11	5	13	13	5.75	4.25	7.5
K12219	7	7	15	23	16	21	9	6	9	1	5	8	7	7	2	1	10	4	11	5	13	13	5.75	4.25	7.5
K12221	7	7	15	23	16	21	9	6	9	1	5	8	7	7	2	1	10	4	11	5	13	13	5.75	4.25	7.5
K12223	7	7	15	23	16	21	9	6	9	1	5	8	7	7	2	1	10	4	11	5	13	13	5.75	4.25	7.5
K12224	7	7	15	23	16	21	9	6	9	1	5	8	7	7	2	1	10	4	11	5	13	13	5.75	4.25	7.5
K12225	7	7	15	23	16	21	9	6	9	1	5	8	7	7	2	1	10	4	11	5	13	13	5.75	4.25	7.5
K00476	6	10	18	19	5	5	3	2	15	0	2	11	18	9	6	6	33	27	47	11	13.25	3.75	7	9.75	29.5
K07255	5	7	18	23	9	8	4	2	12	1	4	9	21	14	8	8	38	29	69	33	13.25	5.75	6.5	12.75	42.25
K07543	6	8	15	24	19	9	5	9	34	6	10	26	19	18	8	6	70	53	98	21	13.25	10.5	19	12.75	60.5
K10911	5	13	14	21	5	6	2	1	6	0	4	4	4	4	2	1	6	3	17	1	13.25	3.5	3.5	2.75	6.75
K10922	5	13	14	21	5	6	2	1	6	0	4	4	4	4	2	1	6	3	17	1	13.25	3.5	3.5	2.75	6.75
K12207	7	7	15	24	16	21	9	6	9	1	5	8	8	7	2	1	11	4	11	5	13.25	13	5.75	4.5	7.75
K12208	7	7	15	24	16	21	9	6	9	1	6	8	8	7	2	1	12	4	11	5	13.25	13	6	4.5	8
K12222	7	8	15	23	16	21	9	6	9	1	5	8	7	7	2	1	10	4	12	5	13.25	13	5.75	4.25	7.75
K07824	6	8	16	24	14	15	7	4	34	4	8	30	27	19	11	7	78	39	135	36	13.5	10	19	16	72
K10921	6	13	14	21	5	6	2	1	6	0	3	4	4	4	2	2	6	3	17	1	13.5	3.5	3.25	3	6.75
K15023	6	12	12	24	21	29	10	12	15	2	5	16	8	10	5	0	14	12	53	14	13.5	18	9.5	5.75	23.25
K03163	19	23	6	7	20	6	3	4	7	0	2	1	5	3	0	1	7	2	2	6	13.75	8.25	2.5	2.25	4.25
K06440	5	14	15	21	7	10	2	5	8	1	2	8	3	3	1	2	3	3	8	2	13.75	6	4.75	2.25	4
K07488	5	13	17	20	17	21	5	5	13	1	8	13	7	5	3	1	13	9	22	5	13.75	12	8.75	4	12.25
K13746	6	13	15	21	5	6	2	1	6	0	4	4	4	4	2	2	6	3	17	1	13.75	3.5	3.5	3	6.75
K10619	6	6	22	22	11	13	9	7	33	4	7	25	25	23	10	7	73	41	132	35	14	10	17.25	16.25	70.25
K12211	7	8	16	25	16	22	9	6	9	1	5	9	8	7	2	1	10	4	12	5	14	13.25	6	4.5	7.75
K14580	7	13	12	24	11	13	1	6	13	0	6	11	6	5	3	3	9	6	15	8	14	7.75	7.5	4.25	9.5
K06360	3	12	19	24	8	10	1	5	12	3	2	12	3	4	2	4	4	4	12	3	14.5	6	7.25	3.25	5.75
K08255	8	12	17	21	15	16	7	5	13	4	6	13	4	3	3	1	3	2	10	2	14.5	10.75	9	2.75	4.25
K11889	6	8	17	27	4	9	3	7	14	2	9	18	19	15	9	9	35	24	57	27	14.5	5.75	10.75	13	35.75
K13941	7	9	19	23	19	21	7	7	10	0	5	7	7	5	2	0	11	4	11	3	14.5	13.5	5.5	3.5	7.25
K13992	5	9	17	27	8	11	4	5	12	1	4	9	10	12	10	5	31	28	51	28	14.5	7	6.5	9.25	34.5
K03268	16	8	16	19	26	21	29	31	36	4	15	18	32	37	28	15	50	41	85	37	14.75	26.75	18.25	28	53.25
K01842	4	11	20	25	11	9	3	3	10	0	3	8	12	10	2	2	20	14	30	17	15	6.5	5.25	6.5	20.25
K04708	4	18	15	23	23	52	4	10	17	5	4	32	6	3	2	1	12	11	23	8	15	22.25	14.5	3	13.5
K00646	6	16	19	20	7	9	3	3	10	1	3	7	9	5	4	3	13	11	35	8	15.25	5.5	5.25	5.25	16.75
K00745	5	18	13	25	8	11	2	5	9	2	5	14	5	6	3	3	4	3	7	2	15.25	6.5	7.5	4.25	4
K00988	10	12	14	25	15	15	5	4	17	2	6	12	7	8	6	5	12	15	27	7	15.25	9.75	9.25	6.5	15.25
K06380	5	14	19	23	9	11	2	6	11	2	2	10	4	5	3	4	7	6	12	4	15.25	7	6.25	4	7.25
K11385	9	10	17	25	22	17	8	9	36	5	8	31	30	21	8	8	89	53	166	29	15.25	14	20	16.75	84.25
K12683	7	11	19	24	8	11	4	1	16	0	4	6	19	14	3	5	29	23	48	20	15.25	6	6.5	10.25	30
K00846	5	14	21	22	11	13	1	4	8	1	1	10	4	3	3	2	2	5	14	6	15.5	7.25	5	3	6.75
K06021	11	6	19	26	17	14	8	8	31	5	10	20	27	18	14	7	76	53	92	30	15.5	11.75	16.5	16.5	62.75
K12443	6	11	20	25	15	13	7	4	40	6	11	32	26	18	11	6	58	42	99	22	15.5	9.75	22.25	15.25	55.25
K10222	8	11	15	30	10	10	3	4	14	2	4	12	12	9	7	3	18	13	29	18	16	6.75	8	7.75	19.5
K00870	11	15	26	13	18	21	4	8	38	2	14	12	3	1	1	1	8	4	7	2	16.25	12.75	16.5	1.5	5.25
K00960	11	22	15	18	20	14	3	6	13	1	3	4	11	6	3	3	12	10	24	8	16.5	10.75	5.25	5.75	13.5
K04787	8	11	17	30	33	21	10	10	29	5	13	27	30	29	19	9	80	70	145	31	16.5	18.5	18.5	21.75	81.5
K05554	8	12	19	27	30	27	11	9	32	7	17	44	49	30	26	13	79	65	121	31	16.5	19.25	25	29.5	74
K05924	4	19	13	30	15	17	8	8	11	5	4	14	3	7	4	4	5	5	10	3	16.5	12	8.5	4.5	5.75
K12570	7	13	20	26	33	21	10	10	31	6	13	30	31	30	19	10	66	57	122	26	16.5	18.5	20	22.5	67.75
K08603	7	16	18	26	18	20	11	10	29	7	8	20	13	10	4	4	37	28	52	14	16.75	14.75	16	7.75	32.75
K09124	6	16	17	28	21	19	3	5	14	1	4	10	8	6	2	4	15	10	31	11	16.75	12	7.25	5	16.75
K12953	7	13	24	23	19	24	9	11	49	7	16	37	21	18	14	9	56	37	100	23	16.75	15.75	27.25	15.5	54
K02702	12	16	27	14	14	23	4	9	40	3	9	13	3	2	2	1	9	8	9	2	17.25	12.5	16.25	2	7
K03689	12	16	27	14	15	23	4	9	40	4	10	13	3	2	2	1	9	8	10	2	17.25	12.75	16.75	2	7.25
K11950	12	16	27	14	15	23	4	9	41	4	10	13	3	2	2	1	9	8	9	3	17.25	12.75	17	2	7.25
K11951	12	16	27	14	15	23	4	9	41	4	10	13	3	2	2	1	9	8	9	3	17.25	12.75	17	2	7.25
K11952	12	16	27	14	15	23	4	9	41	4	10	13	3	2	2	1	9	8	9	3	17.25	12.75	17	2	7.25
K12293	5	17	13	34	13	17	4	9	9	3	5	12	5	7	3	4	7	5	9	1	17.25	10.75	7.25	4.75	5.5
K00288	20	19	9	22	24	16	10	7	19	1	6	16	11	18	5	3	9	12	38	13	17.5	14.25	10.5	9.25	18
K11355	12	16	28	14	14	23	4	9	41	3	9	13	3	2	2	1	9	8	9	3	17.5	12.5	16.5	2	7.25
K11958	12	17	27	14	14	23	4	9	41	4	9	13	3	2	2	1	11	8	9	3	17.5	12.5	16.75	2	7.75
K00438	19	30	9	13	26	14	4	6	14	0	3	5	9	4	2	1	11	2	6	6	17.75	12.5	5.5	4	6.25
K02292	12	17	28	14	16	26	5	10	42	3	10	15	3	2	3	1	11	9	10	4	17.75	14.25	17.5	2.25	8.5
K05586	6	14	18	33	14	18	4	8	14	6	2	15	10	13	5	4	5	11	25	4	17.75	11	9.25	8	11.25
K03280	7	20	25	20	6	9	4	2	10	2	6	7	7	7	2	3	7	9	32	2	18	5.25	6.25	4.75	12.5
K11627	19	30	9	14	26	14	4	6	15	0	3	5	9	4	2	1	10	2	6	6	18	12.5	5.75	4	6
K14728	20	26	10	16	24	11	7	5	14	1	4	11	11	6	3	2	21	13	23	12	18	11.75	7.5	5.5	17.25
K02638	12	16	28	17	15	22	5	9	41	3	12	14	4	1	3	1	10	10	18	7	18.25	12.75	17.5	2.25	11.25
K08651	6	14	32	21	19	24	10	12	49	7	17	31	11	12	11	6	39	21	66	16	18.25	16.25	26	10	35.5
K08686	18	12	17	26	9	13	24	29	34	2	10	12	24	21	17	12	22	14	29	36	18.25	18.75	14.5	18.5	25.25
K11954	12	17	27	17	15	25	4	9	41	4	10	14	3	2	2	1	9	8	11	3	18.25	13.25	17.25	2	7.75
K11955	12	17	27	17	15	25	4	9	41	4	10	14	3	2	2	1	9	8	11	3	18.25	13.25	17.25	2	7.75
K11960	12	17	27	17	15	25	4	9	41	3	10	15	3	2	2	1	9	8	11	3	18.25	13.25	17.25	2	7.75
K12449	18	13	18	24	31	21	14	14	19	17	20	15	21	31	29	13	31	19	19	28	18.25	20	17.75	23.5	24.25
K01909	5	20	18	31	31	54	8	13	23	6	7	41	13	8	2	4	33	24	60	14	18.5	26.5	19.25	6.75	32.75
K02700	12	17	29	16	15	23	4	9	42	4	10	13	3	2	2	1	9	9	11	3	18.5	12.75	17.25	2	8
K11382	9	16	22	27	14	17	4	3	10	3	5	9	10	9	3	3	15	10	35	5	18.5	9.5	6.75	6.25	16.25
K11959	13	17	27	17	16	25	4	9	41	3	10	15	3	2	2	1	9	8	11	3	18.5	13.5	17.25	2	7.75
K11962	13	17	27	17	16	25	4	9	41	3	10	15	3	2	2	1	9	8	11	3	18.5	13.5	17.25	2	7.75
K14605	12	17	28	17	16	26	4	10	41	3	11	15	3	2	2	1	9	9	10	3	18.5	14	17.5	2	7.75
K10855	9	13	20	33	8	16	5	5	31	2	9	22	22	16	15	13	48	36	81	39	18.75	8.5	16	16.5	51
K11440	9	17	13	36	19	24	5	11	17	1	5	14	11	7	6	6	16	9	15	7	18.75	14.75	9.25	7.5	11.75
K12206	9	14	22	30	19	24	9	7	10	1	6	9	9	7	2	1	12	4	17	6	18.75	14.75	6.5	4.75	9.75
K02287	12	17	28	19	17	25	4	9	42	4	12	14	3	2	2	1	10	9	13	3	19	13.75	18	2	8.75
K02708	12	17	28	19	16	26	4	9	42	4	11	15	3	2	2	1	10	9	14	3	19	13.75	18	2	9
K02710	12	17	28	19	16	25	4	9	42	4	11	15	3	2	2	1	10	9	14	3	19	13.5	18	2	9
K02711	12	17	28	19	16	25	4	9	42	4	11	15	3	2	2	1	10	9	14	3	19	13.5	18	2	9
K02713	12	17	28	19	16	25	4	9	42	4	11	15	3	2	2	1	10	9	14	3	19	13.5	18	2	9
K02722	12	17	28	19	16	25	4	9	42	4	11	14	3	2	2	1	10	9	14	3	19	13.5	17.75	2	9
K05996	8	14	24	30	30	26	9	9	40	7	18	50	52	33	23	14	76	62	127	35	19	18.5	28.75	30.5	75
K06307	7	14	28	27	9	10	5	6	9	2	3	10	7	7	4	2	10	9	20	8	19	7.5	6	5	11.75
K06964	19	33	9	15	26	15	4	6	15	0	3	6	9	4	2	1	11	2	7	6	19	12.75	6	4	6.5
K07162	9	19	10	38	26	28	7	12	20	2	8	19	12	11	6	6	18	9	18	7	19	18.25	12.25	8.75	13
K09725	19	34	9	14	26	14	4	6	15	0	3	6	9	4	2	1	12	3	7	6	19	12.5	6	4	7
K10948	10	17	22	27	7	9	4	2	7	1	5	6	6	5	3	2	8	4	23	3	19	5.5	4.75	4	9.5
K11609	7	13	20	36	26	18	8	6	32	3	14	37	24	18	13	9	65	39	119	29	19	14.5	21.5	16	63
K11963	12	17	28	19	15	25	4	9	42	3	10	15	3	2	2	1	10	9	13	3	19	13.25	17.5	2	8.75
K02092	12	17	29	19	16	25	4	9	42	4	11	15	3	2	2	1	10	9	14	3	19.25	13.5	18	2	9
K02093	12	17	29	19	16	26	4	9	42	4	11	15	3	2	2	1	10	9	14	3	19.25	13.75	18	2	9
K02094	12	17	29	19	16	25	4	9	42	4	11	15	3	2	2	1	10	9	14	3	19.25	13.5	18	2	9
K02097	12	17	29	19	16	25	4	9	42	4	11	15	3	2	2	1	10	9	14	3	19.25	13.5	18	2	9
K02288	12	17	29	19	16	25	4	9	42	4	11	15	3	2	2	1	10	9	14	3	19.25	13.5	18	2	9
K02289	12	17	29	19	16	25	4	9	42	4	11	15	3	2	2	1	10	9	14	3	19.25	13.5	18	2	9
K02634	12	17	29	19	16	25	4	9	42	4	11	15	3	2	2	1	10	9	14	3	19.25	13.5	18	2	9
K02640	12	17	29	19	16	25	4	9	42	4	11	15	3	2	2	1	10	9	14	3	19.25	13.5	18	2	9
K02689	12	17	29	19	16	26	4	9	42	4	11	15	3	2	2	1	10	9	14	3	19.25	13.75	18	2	9
K02690	12	17	29	19	16	26	4	9	42	4	11	15	3	2	2	1	10	9	14	3	19.25	13.75	18	2	9
K02692	12	17	29	19	16	25	4	9	42	4	11	15	3	2	2	1	10	9	14	3	19.25	13.5	18	2	9
K02693	12	17	29	19	16	25	4	9	42	4	11	15	3	2	2	1	10	9	14	3	19.25	13.5	18	2	9
K02694	12	17	29	19	16	26	4	9	42	4	11	15	3	2	2	1	10	9	14	3	19.25	13.75	18	2	9
K02696	12	17	29	19	15	25	4	9	42	4	10	15	3	2	2	1	10	9	14	3	19.25	13.25	17.75	2	9
K02697	12	17	29	19	15	25	4	9	42	4	10	15	3	2	2	1	10	9	14	3	19.25	13.25	17.75	2	9
K02699	12	17	29	19	16	26	4	9	42	4	11	15	3	2	2	1	10	9	14	3	19.25	13.75	18	2	9
K02704	12	17	29	19	16	25	4	9	42	4	11	15	3	2	2	1	10	9	14	3	19.25	13.5	18	2	9
K02707	12	17	29	19	16	25	4	9	42	4	11	15	3	2	2	1	10	9	14	3	19.25	13.5	18	2	9
K02709	12	17	29	19	16	25	4	9	42	4	11	15	3	2	2	1	10	9	14	3	19.25	13.5	18	2	9
K02712	12	17	29	19	16	25	4	9	42	4	11	15	3	2	2	1	10	9	14	3	19.25	13.5	18	2	9
K02714	12	17	29	19	16	25	4	9	42	4	11	14	3	2	2	1	10	9	14	3	19.25	13.5	17.75	2	9
K02715	12	17	29	19	16	25	4	9	42	4	11	15	3	2	2	1	10	9	14	3	19.25	13.5	18	2	9
K02716	12	17	29	19	16	26	4	9	42	4	11	15	3	2	2	1	10	9	14	3	19.25	13.75	18	2	9
K02717	12	17	29	19	16	25	4	9	42	4	11	15	3	2	2	1	10	9	14	3	19.25	13.5	18	2	9
K02718	12	17	29	19	16	25	4	9	42	4	11	15	3	2	2	1	10	9	14	3	19.25	13.5	18	2	9
K02723	12	17	29	19	15	25	4	9	42	4	10	15	3	2	2	1	10	9	14	3	19.25	13.25	17.75	2	9
K02724	12	17	29	19	15	25	4	9	42	4	10	15	3	2	2	1	10	9	14	3	19.25	13.25	17.75	2	9
K05573	12	17	29	19	16	25	4	9	42	4	11	15	3	2	2	1	10	9	14	3	19.25	13.5	18	2	9
K05579	12	17	29	19	17	25	4	9	42	4	12	15	3	2	2	1	10	9	14	3	19.25	13.75	18.25	2	9
K05581	12	17	29	19	17	25	4	9	42	4	12	15	3	2	2	1	10	9	14	3	19.25	13.75	18.25	2	9
K05583	12	17	29	19	15	25	4	9	42	3	10	15	3	2	2	1	10	9	13	3	19.25	13.25	17.5	2	8.75
K05584	12	17	29	19	16	25	4	9	42	4	11	15	3	2	2	1	10	9	14	3	19.25	13.5	18	2	9
K05585	12	17	29	19	16	25	4	9	42	4	11	15	3	2	2	1	10	9	14	3	19.25	13.5	18	2	9
K07242	12	17	29	19	15	25	4	9	42	4	10	15	3	2	2	1	10	9	14	3	19.25	13.25	17.75	2	9
K07769	12	17	29	19	16	25	4	9	42	4	11	15	3	2	2	1	10	9	14	3	19.25	13.5	18	2	9
K08480	12	17	29	19	15	25	4	9	42	4	10	15	3	2	2	1	10	9	14	3	19.25	13.25	17.75	2	9
K08697	12	17	29	19	16	25	4	9	42	4	11	15	3	2	2	1	10	9	13	3	19.25	13.5	18	2	8.75
K08698	12	17	29	19	16	25	4	9	42	4	11	15	3	2	2	1	10	9	13	3	19.25	13.5	18	2	8.75
K08699	12	17	29	19	16	25	4	9	42	4	11	15	3	2	2	1	10	9	13	3	19.25	13.5	18	2	8.75
K08700	12	17	29	19	17	25	4	9	42	4	11	15	4	2	2	1	10	9	13	4	19.25	13.75	18	2.25	9
K08902	12	17	29	19	15	25	4	9	42	4	10	15	3	2	2	1	10	9	14	3	19.25	13.25	17.75	2	9
K08903	12	17	29	19	16	25	4	9	42	4	11	15	3	2	2	1	10	9	14	3	19.25	13.5	18	2	9
K09833	12	17	29	19	16	25	4	9	42	3	11	15	3	2	2	1	10	9	13	3	19.25	13.5	17.75	2	8.75
K09834	12	17	29	19	16	25	4	9	42	3	11	15	3	2	2	1	10	9	12	3	19.25	13.5	17.75	2	8.5
K10697	12	17	29	19	16	25	4	9	42	4	11	15	3	2	2	1	10	9	14	3	19.25	13.5	18	2	9
K11332	12	17	29	19	15	25	4	9	41	4	10	14	3	2	2	1	10	9	13	3	19.25	13.25	17.25	2	8.75
K11356	12	17	29	19	15	25	4	9	42	4	10	15	3	2	2	1	10	9	13	3	19.25	13.25	17.75	2	8.75
K11520	12	17	29	19	16	25	4	9	42	4	11	15	3	2	2	1	10	9	13	3	19.25	13.5	18	2	8.75
K11521	12	17	29	19	16	25	4	9	42	4	11	15	3	2	2	1	10	9	13	3	19.25	13.5	18	2	8.75
K11953	12	17	31	17	16	24	4	9	43	4	10	13	5	2	2	2	15	12	17	7	19.25	13.25	17.5	2.75	12.75
K11957	13	17	29	18	16	25	4	9	42	4	10	15	6	3	2	1	11	10	16	4	19.25	13.5	17.75	3	10.25
K13060	10	16	26	25	9	10	4	4	9	1	5	9	11	9	6	2	11	13	27	10	19.25	6.75	6	7	15.25
K14330	12	17	29	19	16	25	4	9	41	4	11	14	3	2	2	1	10	9	14	3	19.25	13.5	17.5	2	9
K14331	12	17	29	19	16	25	4	9	41	4	11	14	3	2	2	1	10	9	14	3	19.25	13.5	17.5	2	9
K14518	12	17	29	19	17	25	4	9	42	4	12	15	3	2	2	1	10	9	14	3	19.25	13.75	18.25	2	9
K14606	12	17	29	19	16	25	4	9	42	4	11	15	3	2	2	1	10	9	13	3	19.25	13.5	18	2	8.75
K02096	12	17	29	20	16	26	4	9	42	4	11	15	3	2	2	1	10	9	14	3	19.5	13.75	18	2	9
K05572	12	17	29	20	16	25	4	9	42	4	11	15	3	2	2	1	10	9	14	3	19.5	13.5	18	2	9
K08479	13	17	29	19	16	25	4	9	42	4	10	15	3	2	2	1	10	9	14	3	19.5	13.5	17.75	2	9
K12213	9	14	24	31	20	24	11	8	11	1	6	9	9	8	4	1	14	6	18	9	19.5	15.75	6.75	5.5	11.75
K12548	8	10	22	38	3	7	4	3	12	0	8	14	14	10	14	13	30	23	40	17	19.5	4.25	8.5	12.75	27.5
K00188	21	32	11	15	28	17	5	7	16	0	3	6	10	5	2	2	11	3	7	7	19.75	14.25	6.25	4.75	7
K00367	12	17	30	20	17	25	4	9	42	4	11	15	3	2	2	1	10	9	15	4	19.75	13.75	18	2	9.5
K02637	12	18	29	20	18	28	4	9	45	4	12	16	4	2	2	1	10	10	15	4	19.75	14.75	19.25	2.25	9.75
K03867	13	18	29	19	17	25	4	9	42	4	11	14	3	2	2	1	10	9	14	3	19.75	13.75	17.75	2	9
K05574	13	19	28	19	19	26	6	9	43	4	11	15	4	2	2	1	12	9	14	4	19.75	15	18.25	2.25	9.75
K13532	6	19	23	31	13	13	4	9	15	1	4	13	5	5	3	3	5	5	10	3	19.75	9.75	8.25	4	5.75
K02095	12	17	30	21	17	27	4	9	43	4	11	15	3	2	2	2	10	10	16	4	20	14.25	18.25	2.25	10
K10123	10	18	22	30	8	10	4	2	8	1	5	6	6	5	3	2	8	4	23	2	20	6	5	4	9.25
K12513	9	19	20	32	12	13	3	3	12	2	6	11	7	6	3	3	10	5	29	3	20	7.75	7.75	4.75	11.75
K11275	8	15	32	26	14	18	3	5	17	0	7	9	20	20	10	7	49	44	67	33	20.25	10	8.25	14.25	48.25
K11523	12	18	29	22	17	27	4	9	42	4	11	16	3	2	2	1	10	9	15	3	20.25	14.25	18.25	2	9.25
K12512	9	19	20	33	11	14	3	2	12	2	6	10	7	6	3	3	10	5	29	3	20.25	7.5	7.5	4.75	11.75
K12955	10	16	20	35	36	31	11	12	40	9	24	54	56	39	23	18	85	68	147	38	20.25	22.5	31.75	34	84.5
K02787	5	25	23	29	16	27	15	14	30	9	13	25	4	6	3	6	5	5	12	1	20.5	18	19.25	4.75	5.75
K05371	14	18	30	20	18	28	7	12	46	4	12	16	7	7	6	4	15	10	16	6	20.5	16.25	19.5	6	11.75
K05578	13	18	30	21	17	27	4	9	43	4	11	16	4	4	3	2	10	9	16	4	20.5	14.25	18.5	3.25	9.75
K08642	8	20	22	32	16	21	7	3	20	2	9	21	15	10	9	3	39	18	65	16	20.5	11.75	13	9.25	34.5
K09727	21	35	11	15	28	17	5	6	15	0	3	6	10	5	2	1	11	3	7	7	20.5	14	6	4.5	7
K12205	10	15	24	33	22	26	10	8	13	1	7	11	10	7	2	1	13	6	21	6	20.5	16.5	8	5	11.5
K02635	12	18	31	22	18	30	4	11	47	4	11	17	5	4	2	3	11	12	19	7	20.75	15.75	19.75	3.5	12.25
K07452	8	14	37	24	18	18	11	16	87	8	23	43	17	13	9	4	43	28	71	21	20.75	15.75	40.25	10.75	40.75
K09953	6	24	29	24	7	10	4	3	11	2	6	7	8	8	2	3	8	10	34	2	20.75	6	6.5	5.25	13.5
K12250	10	16	17	40	38	33	14	13	37	10	22	46	54	40	26	15	89	76	145	36	20.75	24.5	28.75	33.75	86.5
K10215	6	15	35	28	17	18	12	16	86	7	22	44	15	11	8	2	39	22	60	18	21	15.75	39.75	9	34.75
K12515	9	20	21	34	11	14	4	3	12	2	6	10	7	7	3	3	10	5	30	3	21	8	7.5	5	12
K00539	11	13	25	36	12	19	3	7	28	1	6	13	24	15	5	5	36	24	41	22	21.25	10.25	12	12.25	30.75
K01318	9	15	29	32	23	21	10	11	34	6	9	28	26	17	12	9	53	39	78	20	21.25	16.25	19.25	16	47.5
K03462	8	15	23	39	13	12	1	2	8	1	2	9	16	8	6	3	25	22	45	32	21.25	7	5	8.25	31
K04105	32	10	22	21	14	25	63	68	72	1	22	24	46	60	44	30	59	29	59	77	21.25	42.5	29.75	45	56
K04788	11	15	24	36	43	26	15	13	74	9	28	47	45	36	23	14	109	90	184	41	21.5	24.25	39.5	29.5	106
K05580	13	18	31	24	18	27	5	9	44	4	11	16	5	6	3	1	11	9	15	4	21.5	14.75	18.75	3.75	9.75
K11522	12	19	30	25	18	28	4	9	42	5	11	18	4	2	2	1	11	9	16	3	21.5	14.75	19	2.25	9.75
K12514	9	21	22	34	12	14	4	3	12	2	6	11	7	7	3	3	11	5	31	3	21.5	8.25	7.75	5	12.5
K11079	9	13	27	38	6	13	3	9	21	3	9	20	27	20	13	9	47	34	72	30	21.75	7.75	13.25	17.25	45.75
K05299	7	19	21	41	32	48	18	16	31	4	10	28	12	16	10	1	24	25	101	27	22	28.5	18.25	9.75	44.25
K12203	10	17	26	35	22	27	10	8	14	2	7	11	11	8	3	2	14	7	22	7	22	16.75	8.5	6	12.5
K12204	10	17	26	35	22	27	10	8	14	2	7	11	11	8	3	2	14	7	22	7	22	16.75	8.5	6	12.5
K00437	13	40	16	20	28	27	4	10	16	1	7	8	7	4	4	4	19	11	38	7	22.25	17.25	8	4.75	18.75
K00464	14	19	32	24	22	30	5	10	45	4	12	20	6	4	5	2	17	17	31	8	22.25	16.75	20.25	4.25	18.25
K00397	33	15	20	22	14	21	66	73	70	1	22	23	48	56	43	33	43	19	37	66	22.5	43.5	29	45	41.25
K00387	13	13	29	36	26	21	24	26	47	5	18	40	36	33	20	16	78	63	132	46	22.75	24.25	27.5	26.25	79.75
K11080	10	13	28	40	6	13	4	8	23	3	10	20	29	23	13	9	50	35	76	34	22.75	7.75	14	18.5	48.75
K12292	6	22	19	44	17	21	7	11	11	6	6	18	6	9	4	4	9	7	10	2	22.75	14	10.25	5.75	7
K13533	7	24	26	34	16	16	6	10	20	2	6	15	6	7	3	3	7	6	12	4	22.75	12	10.75	4.75	7.25
K03301	9	16	36	31	22	22	6	15	27	6	13	28	18	25	8	5	43	45	77	28	23	16.25	18.5	14	48.25
K05303	11	18	20	43	19	13	7	5	34	5	9	26	31	24	14	10	89	73	108	40	23	11	18.5	19.75	77.5
K11078	10	14	27	41	6	14	4	8	22	3	9	21	30	23	14	10	52	35	83	35	23	8	13.75	19.25	51.25
K11198	6	28	26	32	6	14	5	3	9	1	4	10	11	11	4	7	10	14	50	2	23	7	6	8.25	19
K11199	6	28	26	32	6	14	5	3	9	1	4	10	11	11	4	7	10	14	50	2	23	7	6	8.25	19
K12073	13	19	31	29	19	25	4	10	43	4	10	18	6	4	2	4	42	22	42	58	23	14.5	18.75	4	41
K00622	11	16	30	36	16	16	10	10	34	3	13	32	39	23	20	13	80	49	112	37	23.25	13	20.5	23.75	69.5
K01014	6	18	28	41	12	20	7	8	11	2	5	10	14	26	9	10	42	27	39	24	23.25	11.75	7	14.75	33
K09139	22	37	11	23	38	22	7	8	19	0	6	9	13	7	4	2	18	5	13	7	23.25	18.75	8.5	6.5	10.75
K08286	16	16	21	41	20	29	11	16	36	3	9	22	22	16	10	10	30	19	36	25	23.5	19	17.5	14.5	27.5
K11529	29	37	10	18	35	21	2	12	13	0	6	3	7	4	5	3	11	5	13	8	23.5	17.5	5.5	4.75	9.25
K07655	11	16	29	39	49	32	16	12	33	8	19	34	42	44	33	14	88	84	174	40	23.75	27.25	23.5	33.25	96.5
K10701	12	12	33	38	28	27	13	11	62	9	11	41	47	36	17	18	127	62	249	45	23.75	19.75	30.75	29.5	120.75
K11633	9	24	27	35	14	14	8	13	19	3	7	19	7	7	4	4	7	8	15	4	23.75	12.25	12	5.5	8.5
K03416	10	17	28	41	15	13	3	6	23	1	9	19	16	14	5	6	26	20	56	13	24	9.25	13	10.25	28.75
K05551	12	19	28	37	33	32	11	11	51	10	22	60	58	41	31	17	98	79	160	44	24	21.75	35.75	36.75	95.25
K05552	12	19	28	37	33	32	11	11	51	10	22	60	58	41	31	17	98	79	160	44	24	21.75	35.75	36.75	95.25
K11705	6	24	24	42	13	21	8	13	17	4	8	22	7	7	5	4	9	8	15	3	24	13.75	12.75	5.75	8.75
K11706	6	24	24	42	13	21	8	13	17	4	8	22	7	7	5	4	9	8	15	3	24	13.75	12.75	5.75	8.75
K04382	24	35	12	26	39	21	4	13	9	1	4	17	14	5	6	3	12	4	15	5	24.25	19.25	7.75	7	9
K07695	11	16	30	40	43	26	15	11	47	9	19	39	44	40	24	12	116	93	194	44	24.25	23.75	28.5	30	111.75
K11077	10	15	29	43	6	14	5	8	26	3	10	22	32	24	15	10	54	38	86	37	24.25	8.25	15.25	20.25	53.75
K11386	10	15	27	45	33	21	9	11	40	5	16	45	31	27	13	12	85	57	159	37	24.25	18.5	26.5	20.75	84.5
K00353	14	12	30	43	25	16	7	10	34	3	9	22	21	17	9	8	56	36	120	31	24.75	14.5	17	13.75	60.75
K05588	12	22	23	42	22	25	8	11	21	6	4	21	15	19	7	5	10	15	39	9	24.75	16.5	13	11.5	18.25
K07268	12	23	28	36	26	30	10	8	23	3	9	22	9	9	4	2	17	13	37	7	24.75	18.5	14.25	6	18.5
K10909	11	24	25	39	10	12	3	2	12	1	7	8	8	8	3	3	12	5	31	1	24.75	6.75	7	5.5	12.25
K11704	7	25	25	43	13	22	8	13	18	4	9	22	7	7	5	4	10	8	15	3	25	14	13.25	5.75	9
K13058	10	15	25	50	12	15	6	10	22	2	13	30	32	27	14	14	82	58	117	97	25	10.75	16.75	21.75	88.5
K13714	10	23	22	45	28	32	11	11	30	8	14	25	5	7	5	2	3	4	11	4	25	20.5	19.25	4.75	5.5
K14631	12	19	33	36	36	24	12	10	49	8	19	43	37	36	23	19	110	76	189	49	25	20.5	29.75	28.75	106
K10916	10	24	27	40	10	12	3	3	11	1	7	8	7	9	3	3	12	8	33	3	25.25	7	6.75	5.5	14
K03444	9	29	25	39	145	116	18	21	115	10	56	69	19	36	8	6	39	22	61	35	25.5	75	62.5	17.25	39.25
K06122	8	22	13	59	47	61	8	29	28	2	12	14	9	11	5	6	6	2	10	2	25.5	36.25	14	7.75	5
K10910	10	24	26	42	18	25	5	7	13	2	8	13	8	8	6	3	13	8	31	7	25.5	13.75	9	6.25	14.75
K09836	11	18	24	50	25	22	14	8	43	5	16	24	35	31	18	19	61	46	105	67	25.75	17.25	22	25.75	69.75
K12217	15	21	27	40	24	33	10	12	25	2	9	15	15	10	4	3	23	9	22	11	25.75	19.75	12.75	8	16.25
K05304	9	30	26	39	141	114	18	21	111	10	57	66	15	34	8	4	27	17	45	23	26	73.5	61	15.25	28
K07450	18	51	14	21	30	24	3	15	16	0	11	9	9	9	4	5	21	10	22	18	26	18	9	6.75	17.75
K08259	15	22	39	28	25	39	8	11	53	7	14	23	6	6	5	3	17	12	20	6	26	20.75	24.25	5	13.75
K10925	12	25	29	39	15	17	5	3	12	2	6	9	8	6	3	3	12	7	32	6	26.25	10	7.25	5	14.25
K12344	10	30	24	41	167	135	21	24	127	11	59	74	14	37	9	4	30	18	60	29	26.25	86.75	67.75	16	34.25
K12218	15	21	28	42	24	34	10	13	24	2	9	15	16	10	4	3	23	8	22	11	26.5	20.25	12.5	8.25	16
K01068	29	40	14	24	38	24	3	13	16	0	6	5	11	6	6	3	18	12	20	10	26.75	19.5	6.75	6.5	15
K06027	18	22	26	41	41	31	16	14	39	3	12	28	35	32	20	11	66	47	101	28	26.75	25.5	20.5	24.5	60.5
K10913	12	23	33	39	12	16	9	7	10	2	5	10	15	22	9	6	37	23	46	18	26.75	11	6.75	13	31
K13955	9	25	29	44	17	18	7	13	22	3	9	22	8	8	6	5	11	10	23	5	26.75	13.75	14	6.75	12.25
K01347	11	28	27	43	22	27	7	8	21	3	11	27	9	11	5	4	13	9	29	7	27.25	16	15.5	7.25	14.5
K11961	15	27	34	33	30	43	7	17	56	6	15	31	7	8	7	4	16	14	21	7	27.25	24.25	27	6.5	14.5
K11785	14	20	28	48	58	45	19	18	47	12	27	57	68	57	38	20	107	98	203	48	27.5	35	35.75	45.75	114
K14582	14	26	24	48	22	26	3	12	26	1	12	22	12	11	6	7	19	13	30	16	28	15.75	15.25	9	19.5
K08265	31	45	14	23	40	23	8	11	21	0	4	8	13	6	2	1	15	4	13	11	28.25	20.5	8.25	5.5	10.75
K09010	25	38	16	34	46	28	5	14	16	1	7	21	14	8	7	3	19	9	29	11	28.25	23.25	11.25	8	17
K00051	14	21	31	48	20	18	5	6	27	3	13	35	38	28	15	11	48	41	73	25	28.5	12.25	19.5	23	46.75
K11782	14	21	28	51	60	47	20	19	47	13	27	58	70	58	39	21	113	102	210	50	28.5	36.5	36.25	47	118.75
K01539	25	45	21	24	45	26	7	8	23	1	7	11	17	10	4	2	14	8	14	9	28.75	21.5	10.5	8.25	11.25
K01172	16	17	35	48	13	22	4	8	37	4	9	28	41	34	17	17	94	83	159	65	29	11.75	19.5	27.25	100.25
K00423	14	28	37	38	15	24	22	23	34	3	10	22	37	43	23	18	69	47	79	86	29.25	21	17.25	30.25	70.25
K00583	29	48	16	24	41	23	8	10	20	0	4	8	14	6	2	1	15	4	13	11	29.25	20.5	8	5.75	10.75
K01663	10	27	31	49	23	29	9	13	18	8	3	25	18	22	8	7	7	6	25	8	29.25	18.5	13.5	13.75	11.5
K02251	12	28	34	43	22	22	9	16	26	5	9	27	11	12	7	6	13	15	25	10	29.25	17.25	16.75	9	15.75
K07063	17	22	30	48	37	34	6	11	26	1	10	20	28	29	14	9	68	50	118	61	29.25	22	14.25	20	74.25
K11325	17	23	39	38	30	38	7	14	53	7	16	32	20	15	7	14	59	44	106	27	29.25	22.25	27	14	59
K11410	15	22	29	51	62	48	21	19	49	13	28	59	72	60	42	21	118	105	215	52	29.25	37.5	37.25	48.75	122.5
K11783	15	22	29	51	62	48	21	19	49	13	28	59	72	60	42	21	118	105	215	52	29.25	37.5	37.25	48.75	122.5
K11784	15	22	29	51	62	48	21	19	49	13	28	59	72	60	42	21	118	105	215	52	29.25	37.5	37.25	48.75	122.5
K01780	14	20	31	53	10	24	9	13	39	3	17	38	31	28	19	18	52	51	102	48	29.5	14	24.25	24	63.25
K07392	30	48	16	24	41	23	8	10	20	0	4	9	14	6	2	1	15	5	14	11	29.5	20.5	8.25	5.75	11.25
K10353	13	22	32	51	26	35	7	8	26	4	12	16	21	15	11	8	21	15	42	9	29.5	19	14.5	13.75	21.75
K13586	13	17	41	48	14	29	9	13	31	3	8	23	49	53	21	20	110	93	138	102	29.75	16.25	16.25	35.75	110.75
K00043	14	26	25	55	27	34	6	14	33	4	9	21	31	24	11	12	54	47	98	31	30	20.25	16.75	19.5	57.5
K00152	11	23	50	37	31	38	17	18	90	10	28	55	27	21	16	13	75	40	134	36	30.25	26	45.75	19.25	71.25
K01312	14	23	31	53	64	50	20	19	51	13	29	59	72	60	42	21	121	106	217	52	30.25	38.25	38	48.75	124
K12146	17	27	28	49	22	21	5	6	15	4	5	14	14	12	5	5	24	15	53	9	30.25	13.5	9.5	9	25.25
K05945	22	18	25	57	119	118	20	14	82	9	29	45	41	53	15	8	79	63	149	66	30.5	67.75	41.25	29.25	89.25
K12294	10	32	24	56	20	27	10	15	18	7	7	23	8	12	6	8	10	9	14	3	30.5	18	13.75	8.5	9
K00106	14	23	30	56	25	26	8	6	29	3	9	16	27	20	13	10	60	52	92	58	30.75	16.25	14.25	17.5	65.5
K03731	13	21	33	56	28	35	12	15	37	4	13	40	21	21	11	8	35	30	85	31	30.75	22.5	23.5	15.25	45.25
K01376	6	40	32	46	49	105	14	20	28	12	10	66	9	6	1	3	14	12	32	7	31	47	29	4.75	16.25
K07317	15	18	34	57	26	33	7	7	27	4	14	19	22	16	14	10	29	24	50	16	31	18.25	16	15.5	29.75
K00292	14	25	34	52	27	25	6	9	29	3	10	26	33	31	15	7	61	49	97	50	31.25	16.75	17	21.5	64.25
K09127	15	26	29	55	39	36	12	16	32	4	11	31	23	19	8	9	36	27	85	26	31.25	25.75	19.5	14.75	43.5
K05558	13	21	36	56	54	31	19	13	70	12	26	55	62	55	36	16	153	125	242	62	31.5	29.25	40.75	42.25	145.5
K11943	14	25	44	43	16	13	4	9	6	0	4	5	5	6	2	1	4	3	12	2	31.5	10.5	3.75	3.5	5.25
K12295	9	33	27	57	19	25	10	15	22	6	7	26	7	12	7	7	11	11	16	4	31.5	17.25	15.25	8.25	10.5
K13994	13	25	30	58	21	23	9	7	32	7	20	30	67	68	26	30	157	147	240	107	31.5	15	22.25	47.75	162.75
K00192	31	53	15	28	43	22	8	10	20	1	5	9	14	6	2	1	17	6	15	13	31.75	20.75	8.75	5.75	12.75
K00193	31	53	15	28	43	22	8	10	20	1	5	9	14	6	2	1	17	6	15	13	31.75	20.75	8.75	5.75	12.75
K00195	31	53	15	28	43	22	8	10	20	1	5	9	14	6	2	1	17	6	15	13	31.75	20.75	8.75	5.75	12.75
K01612	29	46	20	32	43	22	9	11	24	0	7	12	18	9	5	3	23	11	23	15	31.75	21.25	10.75	8.75	18
K06912	46	20	29	32	21	34	92	100	97	2	31	31	71	78	58	46	63	31	58	92	31.75	61.75	40.25	63.25	61
K00934	16	31	26	55	77	89	25	21	51	9	21	47	24	18	12	3	53	34	97	41	32	53	32	14.25	56.25
K05917	17	23	35	53	34	23	9	8	42	5	16	45	32	23	13	12	71	50	141	40	32	18.5	27	20	75.5
K05553	15	25	36	53	49	45	16	17	67	14	31	75	75	57	38	23	124	101	219	55	32.25	31.75	46.75	48.25	124.75
K07469	16	43	27	43	82	89	30	29	95	15	35	56	21	28	17	12	14	17	29	9	32.25	57.5	50.25	19.5	17.25
K08264	34	48	18	30	45	30	11	18	25	1	4	11	15	12	4	1	17	11	30	12	32.5	26	10.25	8	17.5
K05928	18	28	46	39	31	42	11	17	76	7	22	38	16	14	13	7	52	33	76	27	32.75	25.25	35.75	12.5	47
K14666	33	18	37	43	15	25	54	53	81	2	25	34	66	53	47	32	80	58	105	80	32.75	36.75	35.5	49.5	80.75
K01471	36	20	34	42	37	35	65	66	91	5	31	41	75	70	53	33	100	84	144	84	33	50.75	42	57.75	103
K05994	16	27	38	51	20	21	5	5	19	1	7	14	19	21	6	4	25	25	51	27	33	12.75	10.25	12.5	32
K14597	31	50	19	32	46	25	9	14	20	1	6	13	17	14	7	4	28	25	36	27	33	23.5	10	10.5	29
K00624	12	22	59	40	37	30	19	21	123	14	33	70	48	33	19	13	123	74	213	47	33.25	26.75	60	28.25	114.25
K12987	17	34	31	51	11	16	4	8	9	0	4	6	15	11	3	2	7	2	23	8	33.25	9.75	4.75	7.75	10
K06344	11	33	39	51	21	22	9	13	22	3	8	20	9	9	4	5	8	8	18	6	33.5	16.25	13.25	6.75	10
K14028	15	32	41	46	22	26	15	17	28	2	11	21	33	26	25	16	69	59	106	59	33.5	20	15.5	25	73.25
K14029	15	32	41	46	22	26	15	17	28	2	11	21	33	26	25	16	69	59	106	59	33.5	20	15.5	25	73.25
K07691	13	33	42	47	21	19	11	16	24	5	9	24	10	11	7	6	13	13	25	8	33.75	16.75	15.5	8.5	14.75
K01289	39	25	31	41	22	29	67	76	78	1	26	28	56	61	47	35	62	33	60	83	34	48.5	33.25	49.75	59.5
K06324	16	24	41	55	49	36	18	15	67	12	23	68	75	49	29	22	158	107	259	62	34	29.5	42.5	43.75	146.5
K12144	18	30	34	54	25	27	7	7	18	5	7	17	16	14	5	6	27	18	58	11	34	16.5	11.75	10.25	28.5
K08095	15	24	32	66	52	45	22	14	62	10	24	66	47	39	29	16	124	98	197	53	34.25	33.25	40.5	32.75	118
K00468	14	22	46	56	70	40	22	18	74	16	31	66	71	63	44	20	168	136	297	67	34.5	37.5	46.75	49.5	167
K05942	20	28	37	53	25	24	13	17	40	5	12	28	20	26	9	7	35	30	67	19	34.5	19.75	21.25	15.5	37.75
K07680	14	33	42	49	25	23	12	18	28	5	10	30	13	14	7	6	16	18	30	12	34.5	19.5	18.25	10	19
K00743	14	35	36	56	143	116	19	23	116	10	56	70	19	35	9	4	28	22	55	24	35.25	75.25	63	16.75	32.25
K04126	16	31	39	55	21	25	9	6	19	4	7	12	12	9	5	4	20	17	44	11	35.25	15.25	10.5	7.5	23
K00190	22	31	24	65	67	61	15	24	44	7	13	34	28	23	9	5	44	22	51	24	35.5	41.75	24.5	16.25	35.25
K01437	24	30	33	55	50	45	18	18	31	19	26	26	27	38	34	16	42	27	46	37	35.5	32.75	25.5	28.75	38
K01225	16	28	37	63	73	53	17	31	71	11	26	101	47	36	20	18	103	57	140	37	36	43.5	52.25	30.25	84.25
K02266	18	41	34	51	12	13	4	5	5	0	2	4	6	6	3	3	4	3	14	3	36	8.5	2.75	4.5	6
K00695	17	35	49	44	37	52	9	18	54	8	15	32	17	15	9	4	18	17	33	11	36.25	29	27.25	11.25	19.75
K05557	19	26	38	62	79	58	26	23	60	15	35	69	85	77	53	26	145	135	278	64	36.25	46.5	44.75	60.25	155.5
K14669	19	25	40	61	67	51	22	21	73	16	37	76	87	69	48	27	166	137	268	69	36.25	40.25	50.5	57.75	160
K02719	24	33	56	33	29	48	9	18	82	7	19	28	6	4	4	2	19	17	23	6	36.5	26	34	4	16.25
K05582	24	33	56	33	31	48	9	18	82	7	21	28	6	4	4	2	19	17	23	6	36.5	26.5	34.5	4	16.25
K10851	12	36	32	66	31	40	14	16	32	11	14	31	8	11	8	6	10	8	20	8	36.5	25.25	22	8.25	11.5
K13461	22	41	35	48	15	18	5	8	5	1	4	7	17	18	2	2	9	2	14	8	36.5	11.5	4.25	9.75	8.25
K13664	20	24	40	62	25	24	11	10	23	4	13	11	30	26	12	4	14	6	30	14	36.5	17.5	12.75	18	16
K00843	18	22	48	59	22	25	13	13	53	3	15	39	57	35	21	22	100	86	139	50	36.75	18.25	27.5	33.75	93.75
K10116	40	47	27	34	47	30	18	19	38	1	15	17	21	18	8	6	34	21	64	39	37	28.5	17.75	13.25	39.5
K13743	12	43	40	53	19	29	8	12	34	5	18	28	14	17	7	9	17	23	74	4	37	17	21.25	11.75	29.5
K02284	24	33	57	35	32	49	9	18	83	8	21	28	6	4	4	3	19	18	26	6	37.25	27	35	4.25	17.25
K02285	24	33	57	35	32	49	9	18	83	8	21	28	6	4	4	3	19	18	27	6	37.25	27	35	4.25	17.5
K04779	16	28	43	62	37	36	14	15	51	8	18	43	48	41	32	22	96	80	182	58	37.25	25.5	30	35.75	104
K02705	24	33	57	37	31	49	9	18	84	7	20	30	6	4	5	3	19	19	26	7	37.75	26.75	35.25	4.5	17.75
K02706	24	34	58	35	31	49	9	18	84	8	20	29	7	4	4	3	19	18	27	7	37.75	26.75	35.25	4.5	17.75
K02720	24	33	58	36	32	49	9	18	83	7	21	28	7	4	4	3	19	18	25	6	37.75	27	34.75	4.5	17
K08604	15	38	40	58	22	31	7	8	20	4	11	17	13	12	7	6	17	9	41	10	37.75	17	13	9.5	19.25
K02290	25	34	58	35	31	51	9	18	85	8	19	29	7	5	5	2	19	22	27	7	38	27.25	35.25	4.75	18.75
K02698	24	34	58	36	30	49	9	18	84	8	19	29	7	4	4	3	19	18	26	7	38	26.5	35	4.5	17.5
K06332	12	36	44	60	25	28	10	16	26	4	10	27	11	13	7	7	14	10	26	10	38	19.75	16.75	9.5	15
K07352	13	40	47	52	13	20	7	6	16	1	9	14	16	14	7	6	20	19	82	3	38	11.5	10	10.75	31
K07354	13	40	47	52	13	20	7	6	16	1	9	14	16	14	7	6	20	19	82	3	38	11.5	10	10.75	31
K07355	13	40	47	52	13	20	7	6	16	1	9	14	16	14	7	6	20	19	82	3	38	11.5	10	10.75	31
K10930	13	43	42	54	20	30	9	12	35	5	18	29	14	17	7	9	18	23	75	4	38	17.75	21.75	11.75	30
K11139	13	40	47	52	13	20	7	6	16	1	9	14	16	14	7	6	20	19	82	3	38	11.5	10	10.75	31
K00129	19	27	33	74	55	45	18	19	68	12	23	80	73	66	46	23	147	113	274	63	38.25	34.25	45.75	52	149.25
K02286	24	34	58	38	33	51	9	18	84	8	22	29	7	4	4	3	20	18	26	6	38.5	27.75	35.75	4.5	17.5
K07451	21	37	32	64	65	76	15	13	32	5	15	32	20	16	9	3	40	22	68	30	38.5	42.25	21	12	40
K05356	24	34	58	39	33	51	9	18	84	8	22	30	7	4	4	3	20	18	28	7	38.75	27.75	36	4.5	18.25
K13799	24	34	58	39	33	51	9	18	84	8	22	30	7	4	4	3	20	18	28	7	38.75	27.75	36	4.5	18.25
K01655	22	39	36	59	52	49	33	34	51	5	19	37	41	45	25	17	71	48	113	47	39	42	28	32	69.75
K11777	23	32	43	58	47	53	12	24	71	7	23	39	8	13	7	5	19	21	32	10	39	34	35	8.25	20.5
K12681	19	44	37	56	13	17	5	5	7	1	3	5	10	9	4	4	11	9	28	7	39	10	4	6.75	13.75
K03459	13	42	48	54	13	21	7	6	16	2	9	14	17	15	7	6	20	19	83	4	39.25	11.75	10.25	11.25	31.5
K13925	11	37	36	73	29	38	10	16	28	7	12	27	10	10	10	9	13	12	20	7	39.25	23.25	18.5	9.75	13
K02205	16	40	45	57	26	24	11	19	26	3	10	24	13	10	5	6	12	10	27	8	39.5	20	15.75	8.5	14.25
K02330	13	37	45	63	34	67	11	15	35	7	11	46	69	67	28	29	191	208	336	149	39.5	31.75	24.75	48.25	221
K03715	25	32	35	66	41	43	12	17	40	4	17	36	27	24	11	12	33	30	60	29	39.5	28.25	24.25	18.5	38
K00935	17	32	37	73	31	33	7	15	35	3	13	24	24	19	9	6	30	19	42	23	39.75	21.5	18.75	14.5	28.5
K11532	25	35	59	40	35	52	9	18	86	9	22	31	7	5	5	3	20	22	30	7	39.75	28.5	37	5	19.75
K13245	19	30	33	79	26	27	20	10	58	8	20	37	38	35	17	19	41	33	72	49	40.25	20.75	30.75	27.25	48.75
K07748	10	40	41	71	44	71	12	20	36	11	12	62	26	24	10	9	55	32	86	63	40.5	36.75	30.25	17.25	59
K14659	43	24	43	52	18	30	73	75	100	2	32	42	80	71	59	46	101	69	124	104	40.5	49	44	64	99.5
K13244	14	43	50	56	14	22	7	6	17	2	10	14	17	15	8	6	21	20	86	3	40.75	12.25	10.75	11.5	32.5
K05992	12	44	36	72	34	40	12	20	28	10	12	34	12	18	10	10	16	13	27	8	41	26.5	21	12.5	16
K10817	17	31	44	72	57	56	19	15	70	16	30	74	84	52	37	24	128	95	220	57	41	36.75	47.5	49.25	125
K05556	18	24	61	62	63	58	31	36	103	14	41	83	65	61	36	24	138	111	304	81	41.25	47	60.25	46.5	158.5
K07683	12	42	36	75	36	47	21	20	41	13	18	42	7	11	7	7	10	9	22	9	41.25	31	28.5	8	12.5
K11008	14	43	50	58	14	24	8	6	18	2	9	15	20	17	8	8	26	24	96	7	41.25	13	11	13.25	38.25
K01103	22	36	38	70	39	46	8	20	40	8	15	36	28	22	10	20	28	19	47	20	41.5	28.25	24.75	20	28.5
K06418	14	41	43	68	40	39	9	20	45	8	16	36	13	13	6	6	16	12	30	12	41.5	27	26.25	9.5	17.5
K14668	21	28	48	69	76	57	24	26	87	19	43	89	97	79	55	30	193	157	315	78	41.5	45.75	59.5	65.25	185.75
K14658	44	24	44	55	19	31	75	76	102	2	34	46	81	74	61	46	104	76	135	109	41.75	50.25	46	65.5	106
K14667	21	28	48	70	77	57	24	27	87	19	44	89	97	79	55	30	194	157	316	78	41.75	46.25	59.75	65.25	186.25
K12985	14	44	52	58	15	24	7	6	18	2	10	15	18	16	8	7	22	20	87	4	42	13	11.25	12.25	33.25
K02546	23	30	48	69	32	33	13	14	27	7	15	16	33	27	13	5	17	7	33	17	42.5	23	16.25	19.5	18.5
K01216	25	33	51	62	63	55	26	19	60	22	30	45	50	53	41	24	102	55	146	59	42.75	40.75	39.25	42	90.5
K01568	21	37	54	59	26	18	5	11	8	1	1	6	11	6	4	2	3	2	16	3	42.75	15	4	5.75	6
K02764	12	48	51	61	26	41	19	18	40	10	15	38	17	18	9	11	16	22	65	7	43	26	25.75	13.75	27.5
K08087	18	46	45	63	14	21	6	9	21	3	8	16	17	14	6	8	16	18	79	4	43	12.5	12	11.25	29.25
K05555	22	32	49	70	61	52	27	18	90	15	31	91	90	77	47	24	179	125	327	79	43.25	39.5	56.75	59.5	177.5
K04340	22	47	40	65	25	26	9	9	19	3	10	29	32	24	14	10	35	31	62	20	43.5	17.25	15.25	20	37
K00186	45	66	22	42	69	40	20	24	33	3	7	19	27	17	7	4	30	10	27	25	43.75	38.25	15.5	13.75	23
K06120	18	36	26	95	78	89	16	44	56	5	25	39	13	21	10	9	13	13	23	8	43.75	56.75	31.25	13.25	14.25
K14086	18	38	33	86	77	95	24	29	76	10	22	48	21	24	14	4	18	15	23	13	43.75	56.25	39	15.75	17.25
K02691	36	53	41	46	57	46	8	22	52	6	16	35	17	8	8	6	22	13	29	8	44	33.25	27.25	9.75	18
K00187	46	67	22	42	69	40	20	24	33	3	7	19	27	17	7	4	30	10	27	25	44.25	38.25	15.5	13.75	23
K05969	36	77	35	30	85	48	18	13	35	3	6	9	25	12	7	2	20	9	23	18	44.5	41	13.25	11.5	17.5
K06370	15	42	54	68	28	29	11	17	32	5	10	29	13	14	7	8	16	14	31	11	44.75	21.25	19	10.5	18
K14673	23	32	50	75	77	63	23	27	92	19	43	96	102	84	57	31	190	161	318	82	45	47.5	62.5	68.5	187.75
K00999	19	22	64	78	34	39	15	21	84	8	29	72	52	51	28	21	107	96	300	55	45.75	27.25	48.25	38	139.5
K06347	15	42	53	73	35	41	13	19	39	9	15	35	12	14	9	7	13	13	30	10	45.75	27	24.5	10.5	16.5
K02763	13	52	53	66	29	46	21	20	41	10	15	39	17	20	9	11	19	25	76	11	46	29	26.25	14.25	32.75
K14520	36	28	52	68	46	41	64	61	117	11	31	58	80	74	49	33	168	117	262	101	46	53	54.25	59	162
K12214	35	47	42	61	53	48	19	17	25	1	13	17	19	15	5	2	27	10	29	14	46.25	34.25	14	10.25	20
K14100	39	82	35	29	80	46	16	14	36	2	6	8	21	13	6	2	19	7	23	21	46.25	39	13	10.5	17.5
K14466	43	73	27	43	75	39	9	24	20	1	7	23	26	8	9	4	30	11	25	16	46.5	36.75	12.75	11.75	20.5
K04054	25	30	45	87	42	40	11	16	50	3	11	35	37	22	17	9	33	24	66	17	46.75	27.25	24.75	21.25	35
K14080	49	73	25	40	65	37	14	20	38	0	7	15	25	14	6	3	24	11	28	16	46.75	34	15	12	19.75
K00293	17	36	51	84	57	62	21	14	79	8	34	61	93	78	63	46	310	279	603	289	47	38.5	45.5	70	370.25
K14087	19	41	36	92	84	97	24	31	79	11	27	54	23	26	14	9	24	16	29	14	47	59	42.75	18	20.75
K00514	37	50	46	56	63	54	23	29	63	8	15	30	24	17	8	5	35	23	37	27	47.25	42.25	29	13.5	30.5
K02808	17	45	47	80	25	36	14	15	36	10	13	33	18	19	7	12	22	20	38	9	47.25	22.5	23	14	22.25
K04480	49	74	25	41	66	41	14	19	40	0	7	17	25	13	6	3	25	11	25	19	47.25	35	16	11.75	20
K08100	17	34	59	79	40	54	16	18	83	7	34	56	76	52	47	33	259	214	501	246	47.25	32	45	52	305
K13730	21	36	59	73	45	67	16	21	94	8	33	48	61	40	41	25	239	205	463	229	47.25	37.25	45.75	41.75	284
K10934	18	54	52	67	23	35	10	15	40	6	19	32	18	19	8	11	21	25	87	5	47.75	20.75	24.25	14	34.5
K10965	18	54	52	67	23	35	10	15	40	6	19	32	18	19	8	11	21	25	87	5	47.75	20.75	24.25	14	34.5
K01976	40	31	57	64	54	53	65	64	118	13	28	63	96	88	55	37	187	104	272	102	48	59	55.5	69	166.25
K07519	27	31	63	72	60	51	43	42	90	12	32	63	79	74	45	33	147	109	289	83	48.25	49	49.25	57.75	157
K06880	18	36	57	83	67	58	23	25	89	17	40	96	90	67	41	28	149	114	273	65	48.5	43.25	60.5	56.5	150.25
K02102	25	58	43	69	99	105	35	38	118	18	41	70	27	38	20	15	19	22	49	15	48.75	69.25	61.75	25	26.25
K06600	28	54	48	65	17	22	6	10	7	1	5	7	18	20	3	3	11	2	18	9	48.75	13.75	5	11	10
K09132	25	44	37	89	105	114	28	33	97	10	29	58	27	31	18	7	33	24	50	27	48.75	70	48.5	20.75	33.5
K13607	24	56	37	78	91	115	36	51	90	11	35	65	23	23	10	8	11	6	16	5	48.75	73.25	50.25	16	9.5
K14681	21	46	54	74	38	41	9	9	30	4	16	24	16	15	7	5	23	14	64	10	48.75	24.25	18.5	10.75	27.75
K07353	18	50	67	61	15	23	9	7	20	2	11	16	21	17	9	7	25	21	92	4	49	13.5	12.25	13.5	35.5
K12687	17	55	62	65	16	25	9	7	21	2	12	17	20	20	8	8	24	25	102	5	49.75	14.25	13	14	39
K01557	23	32	52	95	31	40	13	13	43	5	21	37	48	38	24	21	68	57	123	49	50.5	24.25	26.5	32.75	74.25
K03276	19	51	60	72	23	32	9	8	21	3	11	20	23	21	9	8	31	26	104	8	50.5	18	13.75	15.25	42.25
K05991	21	25	71	85	44	49	19	25	96	9	35	89	66	60	34	26	138	119	358	71	50.5	34.25	57.25	46.5	171.5
K14670	25	34	61	82	85	65	27	30	111	22	51	109	111	92	61	35	220	176	366	91	50.5	51.75	73.25	74.75	213.25
K00044	23	25	70	85	39	47	20	26	92	8	33	82	60	63	33	25	123	113	320	68	50.75	33	53.75	45.25	156
K02625	21	44	67	73	20	20	5	10	16	0	6	11	15	14	3	3	6	4	24	7	51.25	13.75	8.25	8.75	10.25
K14470	23	32	61	89	46	42	20	19	91	12	25	72	76	57	27	26	169	118	291	80	51.25	31.75	50	46.5	164.5
K05918	25	53	54	77	27	30	13	15	24	2	10	17	20	19	13	8	24	16	43	17	52.25	21.25	13.25	15	25
K07591	18	57	66	68	18	28	10	8	22	3	13	18	21	20	9	9	25	27	106	5	52.25	16	14	14.75	40.75
K01135	13	64	54	79	179	209	28	40	148	20	71	131	37	48	25	18	79	71	197	81	52.5	114	92.5	32	107
K02550	18	57	66	69	18	28	10	8	22	3	13	18	21	20	9	9	25	27	106	5	52.5	16	14	14.75	40.75
K12139	26	51	55	78	39	43	13	13	28	6	10	29	23	21	9	8	41	26	90	18	52.5	27	18.25	15.25	43.75
K12268	21	56	42	92	58	86	30	36	50	20	20	57	18	25	12	10	25	17	36	18	52.75	52.5	36.75	16.25	24
K13243	17	62	62	71	25	37	12	14	41	6	22	33	19	23	8	12	23	31	101	6	53	22	25.5	15.5	40.25
K07786	18	58	67	70	18	29	10	8	23	3	13	18	22	21	9	9	26	27	107	5	53.25	16.25	14.25	15.25	41.25
K07797	18	58	67	70	18	29	10	8	23	3	13	18	22	21	9	9	26	27	107	5	53.25	16.25	14.25	15.25	41.25
K14065	18	58	67	70	18	29	10	8	23	3	13	18	22	21	9	9	26	27	107	5	53.25	16.25	14.25	15.25	41.25
K01054	31	45	73	65	43	58	17	19	77	9	23	52	39	27	17	15	60	50	106	36	53.5	34.25	40.25	24.5	63
K07471	18	58	67	71	18	29	10	8	23	3	13	19	22	21	9	9	26	27	107	5	53.5	16.25	14.5	15.25	41.25
K10826	21	35	72	86	82	66	23	35	132	27	49	114	99	74	52	31	233	150	356	79	53.5	51.5	80.5	64	204.5
K14671	26	37	64	87	88	68	28	31	118	23	53	116	116	95	66	36	232	185	385	96	53.5	53.75	77.5	78.25	224.5
K10854	23	33	57	102	29	43	12	17	60	5	21	53	92	66	45	54	195	145	329	171	53.75	25.25	34.75	64.25	210
K13656	26	34	63	92	32	32	13	13	34	6	17	15	38	32	15	8	19	8	39	22	53.75	22.5	18	23.25	22
K00532	21	49	32	114	85	114	18	47	60	4	26	37	25	25	15	14	39	19	58	15	54	66	31.75	19.75	32.75
K07057	37	92	35	52	86	44	19	18	41	4	11	28	27	20	8	5	47	22	52	33	54	41.75	21	15	38.5
K13661	27	34	63	92	32	32	13	13	34	6	17	15	38	32	15	8	19	8	39	22	54	22.5	18	23.25	22
K13591	25	36	53	103	31	39	23	16	70	9	25	50	66	58	28	31	95	81	147	117	54.25	27.25	38.5	45.75	110
K04786	23	55	66	74	20	29	9	10	26	4	7	19	19	16	10	8	22	22	87	5	54.5	17	14	13.25	34
K01616	19	29	67	104	55	37	20	19	90	12	29	91	70	48	29	22	159	96	320	74	54.75	32.75	55.5	42.25	162.25
K01416	29	34	53	104	101	75	36	34	102	22	48	121	131	110	75	40	221	184	410	95	55	61.5	73.25	89	227.5
K07314	19	59	70	72	19	30	10	8	24	3	15	19	23	21	9	9	27	28	112	5	55	16.75	15.25	15.5	43
K13543	28	41	62	89	45	46	9	11	44	6	13	27	39	27	19	11	57	47	90	34	55	27.75	22.5	24	57
K14164	34	39	61	86	70	51	30	23	118	18	47	137	88	69	39	24	216	140	372	87	55	43.5	80	55	203.75
K13237	22	41	57	102	42	47	11	10	56	4	17	30	55	40	27	22	138	113	228	126	55.5	27.5	26.75	36	151.25
K13663	27	35	66	94	33	35	13	13	37	6	17	16	40	34	16	9	24	9	43	23	55.5	23.5	19	24.75	24.75
K10939	20	60	71	73	20	30	11	8	24	3	13	19	23	22	9	9	27	28	111	5	56	17.25	14.75	15.75	42.75
K14081	58	89	30	47	81	44	16	23	46	0	9	17	32	15	7	4	28	11	27	21	56	41	18	14.5	21.75
K08696	36	50	86	53	47	74	13	27	125	12	31	43	10	6	6	4	29	26	35	9	56.25	40.25	52.75	6.5	24.75
K10187	27	42	60	98	118	89	38	37	99	25	52	110	126	107	73	39	224	193	416	93	56.75	70.5	71.5	86.25	231.5
K12675	24	32	86	85	40	43	18	23	90	9	32	76	60	58	32	22	121	105	320	61	56.75	31	51.75	43	151.75
K14096	45	103	42	37	101	53	22	17	43	2	7	10	26	16	7	2	24	9	27	29	56.75	48.25	15.5	12.75	22.25
K14672	36	42	65	84	93	76	55	53	138	24	55	120	138	109	76	44	257	189	446	115	56.75	69.25	84.25	91.75	251.75
K14093	45	103	42	38	102	53	22	17	43	2	7	10	27	16	7	2	25	9	27	29	57	48.5	15.5	13	22.5
K14094	45	103	42	38	102	53	22	17	43	2	7	10	27	16	7	2	25	9	27	29	57	48.5	15.5	13	22.5
K14095	45	103	42	38	102	53	22	17	43	2	7	10	27	16	7	2	25	9	27	29	57	48.5	15.5	13	22.5
K14097	45	103	42	38	102	53	22	17	43	2	7	10	27	16	7	2	25	9	27	29	57	48.5	15.5	13	22.5
K14098	45	103	42	38	102	53	22	17	43	2	7	10	27	16	7	2	25	9	27	29	57	48.5	15.5	13	22.5
K14099	45	103	42	38	102	53	22	17	43	2	7	10	27	16	7	2	25	9	27	29	57	48.5	15.5	13	22.5
K14101	45	103	42	38	102	53	22	17	43	2	7	10	27	16	7	2	25	9	27	29	57	48.5	15.5	13	22.5
K14104	45	103	42	38	102	53	22	17	43	2	7	10	27	16	7	2	25	9	27	29	57	48.5	15.5	13	22.5
K14106	45	103	42	38	102	53	22	17	43	2	7	10	27	16	7	2	25	9	27	29	57	48.5	15.5	13	22.5
K06034	33	67	50	79	60	66	15	14	44	4	15	21	25	32	15	8	73	52	98	50	57.25	38.75	21	20	68.25
K13660	27	36	70	96	34	35	14	13	37	6	18	16	41	35	16	9	25	9	44	24	57.25	24	19.25	25.25	25.5
K14105	45	103	43	38	102	53	22	17	43	2	7	10	27	16	7	2	25	9	27	29	57.25	48.5	15.5	13	22.5
K05887	20	62	73	76	20	32	11	9	25	4	15	20	23	23	9	10	28	28	115	6	57.75	18	16	16.25	44.25
K13662	27	37	72	96	34	35	14	14	38	6	17	16	42	35	16	9	28	11	48	27	58	24.25	19.25	25.5	28.5
K15022	29	49	42	112	110	133	38	35	65	8	26	54	37	44	23	7	71	46	136	61	58	79	38.25	27.75	78.5
K07190	23	42	122	48	25	37	13	14	52	5	16	19	26	21	17	9	24	26	41	14	58.75	22.25	23	18.25	26.25
K13381	21	66	65	83	28	42	11	18	45	7	21	35	22	22	9	12	26	29	103	6	58.75	24.75	27	16.25	41
K09835	32	62	66	77	31	42	9	16	49	6	14	20	13	10	7	5	19	18	34	10	59.25	24.5	22.25	8.75	20.25
K14084	48	73	38	78	123	81	28	43	105	4	45	83	36	47	20	16	56	38	67	84	59.25	68.75	59.25	29.75	61.25
K00530	27	41	78	92	69	61	23	30	96	11	38	77	62	61	32	21	124	106	280	68	59.5	45.75	55.5	44	144.5
K02782	29	49	64	96	43	52	19	21	63	7	22	45	47	30	21	19	68	51	107	30	59.5	33.75	34.25	29.25	64
K14657	61	32	68	77	29	48	101	111	149	4	47	65	119	106	82	64	152	109	187	148	59.5	72.25	66.25	92.75	149
K00544	27	38	87	88	79	74	36	33	122	13	46	97	89	72	43	38	162	142	335	95	60	55.5	69.5	60.5	183.5
K00696	19	64	65	93	77	112	18	31	55	13	22	71	35	30	16	10	42	40	100	28	60.25	59.5	40.25	22.75	52.5
K00478	24	34	83	101	48	50	19	28	109	12	38	93	70	62	36	26	158	130	363	73	60.5	36.25	63	48.5	181
K12429	26	43	70	103	103	81	36	32	116	24	49	122	132	101	66	37	266	207	481	111	60.5	63	77.75	84	266.25
K13075	19	36	75	112	38	31	12	16	69	4	20	48	82	52	31	35	159	105	261	89	60.5	24.25	35.25	50	153.5
K07536	28	40	84	92	41	35	27	29	52	5	14	38	44	51	21	20	92	50	134	46	61	33	27.25	34	80.5
K01137	17	63	52	113	97	165	21	52	75	15	30	89	46	31	22	23	94	70	177	72	61.25	83.75	52.25	30.5	103.25
K10708	19	69	73	84	19	34	12	9	25	2	13	25	28	26	12	14	30	33	133	6	61.25	18.5	16.25	20	50.5
K09156	50	112	42	43	106	56	23	18	46	2	8	12	28	18	7	2	28	11	30	31	61.75	50.75	17	13.75	25
K07327	52	114	33	50	100	51	19	21	43	2	8	19	28	16	7	3	34	13	20	24	62.25	47.75	18	13.5	22.75
K02850	23	67	79	83	22	35	12	9	30	4	17	24	27	24	10	11	31	31	124	6	63	19.5	18.75	18	48
K00227	28	53	81	91	41	31	10	17	10	1	5	10	11	12	6	2	9	4	26	4	63.25	24.75	6.5	7.75	10.75
K01732	27	70	68	88	25	34	9	11	23	5	9	19	18	17	9	6	20	16	69	9	63.25	19.75	14	12.5	28.5
K10682	14	57	71	111	48	58	22	31	47	13	16	49	18	24	13	12	23	15	31	17	63.25	39.75	31.25	16.75	21.5
K10912	27	54	79	93	29	39	14	13	40	5	19	31	81	85	41	34	221	230	385	162	63.25	23.75	23.75	60.25	249.5
K11441	33	74	59	89	22	25	8	12	13	1	6	9	14	14	5	5	9	4	29	8	63.75	16.75	7.25	9.5	12.5
K13657	29	40	78	108	35	37	16	14	41	6	19	20	47	38	20	13	36	17	60	31	63.75	25.5	21.5	29.5	36
K10191	33	43	79	103	27	39	18	19	67	5	30	61	124	112	57	54	310	308	491	217	64.5	25.75	40.75	86.75	331.5
K03755	25	68	80	86	23	36	12	10	32	4	17	25	28	24	11	12	31	31	126	6	64.75	20.25	19.5	18.75	48.5
K02828	20	65	68	107	47	52	17	27	52	10	19	47	15	20	11	11	17	16	35	13	65	35.75	32	14.25	20.25
K12145	25	67	77	91	28	37	14	12	28	4	15	28	27	21	12	10	34	29	116	10	65	22.75	18.75	17.5	47.25
K13010	34	59	60	107	69	112	20	31	77	13	27	80	62	50	28	19	93	69	139	57	65	58	49.25	39.75	89.5
K03332	19	61	55	127	94	99	25	42	83	10	44	65	37	20	20	16	22	13	29	12	65.5	65	50.5	23.25	19
K13734	26	49	78	109	64	65	20	27	101	21	43	93	88	63	35	27	204	138	453	75	65.5	44	64.5	53.25	217.5
K01798	26	33	88	116	51	57	22	29	103	10	37	89	66	64	35	26	123	108	328	65	65.75	39.75	59.75	47.75	156
K10973	24	71	81	87	23	36	12	11	30	4	16	23	27	24	10	11	30	30	125	7	65.75	20.5	18.25	18	48
K02293	38	43	69	114	70	70	17	32	99	7	21	55	42	29	18	11	73	45	99	73	66	47.25	45.5	25	72.5
K05889	47	45	76	97	42	51	60	61	88	6	33	35	78	68	48	28	58	38	95	84	66.25	53.5	40.5	55.5	68.75
K11956	32	40	96	98	55	68	21	32	129	12	41	92	57	54	31	23	126	110	323	63	66.5	44	68.5	41.25	155.5
K12545	31	71	68	96	30	36	10	13	26	5	12	18	20	17	8	6	19	12	63	10	66.5	22.25	15.25	12.75	26
K00132	34	72	58	103	125	147	48	68	150	19	48	100	47	43	23	14	69	36	117	32	66.75	97	79.25	31.75	63.5
K13658	33	40	80	114	51	49	19	19	64	11	29	54	67	61	35	16	59	37	103	40	66.75	34.5	39.5	44.75	59.75
K00271	29	38	86	116	76	77	29	35	127	19	53	122	112	92	56	38	203	173	453	95	67.25	54.25	80.25	74.5	231
K04780	35	44	71	119	85	66	21	29	75	8	23	59	65	53	41	18	86	80	174	41	67.25	50.25	41.25	44.25	95.25
K07257	37	47	68	121	166	166	31	33	127	13	46	82	79	92	29	24	161	130	281	163	68.25	99	67	56	183.75
K07358	27	70	88	88	22	37	12	11	27	4	15	22	25	21	10	11	29	28	126	6	68.25	20.5	17	16.75	47.25
K03418	25	47	83	119	43	37	17	25	76	5	30	57	86	62	37	41	164	119	240	114	68.5	30.5	42	56.5	159.25
K10856	32	43	73	126	39	54	20	23	84	7	28	71	116	82	55	64	232	179	383	191	68.5	34	47.5	79.25	246.25
K11476	38	58	74	107	88	91	31	34	89	17	36	108	120	78	62	42	243	175	549	109	69.25	61	62.5	75.5	269
K13002	30	74	68	105	160	138	25	28	135	13	62	86	34	56	17	13	63	51	127	45	69.25	87.75	74	30	71.5
K07770	51	91	55	81	84	63	30	36	56	13	23	54	32	22	10	8	37	24	59	31	69.5	53.25	36.5	18	37.75
K05841	41	44	86	108	84	78	29	37	137	18	45	111	97	79	62	30	191	145	337	82	69.75	57	77.75	67	188.75
K08598	28	65	115	71	21	23	11	11	31	3	15	17	32	28	18	11	58	39	97	24	69.75	16.5	16.5	22.25	54.5
K13013	61	42	78	98	42	62	100	107	151	7	50	73	130	126	85	73	185	138	223	208	69.75	77.75	70.25	103.5	188.5
K14082	67	119	38	55	107	64	20	24	54	2	13	24	39	17	8	5	42	14	32	24	69.75	53.75	23.25	17.25	28
K11045	32	46	86	118	77	72	24	36	126	24	52	125	113	80	47	31	261	181	569	101	70.5	52.25	81.75	67.75	278
K03493	17	76	68	122	40	53	25	35	53	15	20	59	19	23	15	16	26	23	40	9	70.75	38.25	36.75	18.25	24.5
K14581	39	47	64	133	70	67	16	26	80	4	22	56	48	34	23	16	51	39	87	31	70.75	44.75	40.5	30.25	52
K11908	32	76	80	98	35	46	13	12	33	6	12	25	25	20	11	7	31	22	96	12	71.5	26.5	19	15.75	40.25
K11214	32	76	60	119	151	170	54	58	177	25	60	104	41	50	30	17	27	29	49	19	71.75	108.25	91.5	34.5	31
K09968	31	61	78	118	70	60	14	24	46	6	15	32	31	29	12	12	56	43	121	29	72	42	24.75	21	62.25
K11899	20	51	131	86	16	27	10	14	31	3	20	30	47	44	28	18	74	53	127	55	72	16.75	21	34.25	77.25
K00443	59	131	49	50	119	64	26	23	51	2	8	14	31	20	7	2	31	13	34	36	72.25	58	18.75	15	28.5
K00777	38	55	64	132	88	99	22	31	90	7	30	66	61	52	29	26	79	49	86	45	72.25	60	48.25	42	64.75
K06862	61	127	48	53	121	64	27	23	51	3	9	15	32	20	7	2	32	14	38	36	72.25	58.75	19.5	15.25	30
K12138	42	95	61	91	64	48	18	16	34	6	12	28	30	24	11	8	36	23	85	22	72.25	36.5	20	18.25	41.5
K01036	27	61	57	145	105	112	26	45	89	7	42	65	43	25	25	18	36	18	39	18	72.5	72	50.75	27.75	27.75
K13585	35	50	69	136	39	51	29	23	98	12	31	67	84	69	39	41	119	103	189	136	72.5	35.5	52	58.25	136.75
K09713	60	129	49	53	122	64	27	23	51	3	9	15	32	20	7	2	33	14	37	36	72.75	59	19.5	15.25	30
K10796	32	61	47	152	115	140	24	54	95	8	37	61	32	38	21	12	22	12	54	16	73	83.25	50.25	25.75	26
K01199	26	52	132	83	43	48	12	20	45	4	20	33	49	46	29	15	79	67	137	46	73.25	30.75	25.5	34.75	82.25
K01781	69	52	64	109	60	68	106	112	153	8	45	59	104	106	73	55	133	67	163	116	73.5	86.5	66.25	84.5	119.75
K08906	47	74	85	89	81	81	30	33	106	11	27	51	28	25	17	8	67	46	103	77	73.75	56.25	48.75	19.5	73.25
K07311	27	81	83	106	58	74	23	25	63	7	28	38	33	33	17	12	32	32	131	11	74.25	45	34	23.75	51.5
K00440	61	135	50	54	119	65	27	23	52	2	8	15	32	21	7	2	32	15	35	38	75	58.5	19.25	15.5	30
K07821	29	77	89	105	35	49	17	11	39	5	22	34	28	29	12	11	38	34	139	9	75	28	25	20	55
K02749	30	81	89	102	27	42	16	14	34	6	13	31	31	27	13	15	29	34	130	8	75.5	24.75	21	21.5	50.25
K09942	40	69	86	107	111	136	41	52	115	33	52	92	44	50	40	21	82	61	118	51	75.5	85	73	38.75	78
K01746	48	72	51	132	130	116	34	60	118	14	38	75	46	52	24	18	60	53	85	53	75.75	85	61.25	35	62.75
K06161	48	61	43	151	183	216	33	26	64	12	25	66	41	39	21	9	89	51	157	74	75.75	114.5	41.75	27.5	92.75
K12242	24	56	129	94	59	56	25	24	73	13	33	81	99	77	53	30	143	111	260	68	75.75	41	50	64.75	145.5
K01771	28	71	113	92	53	58	19	17	50	8	20	52	63	43	32	18	107	73	172	59	76	36.75	32.5	39	102.75
K04036	34	51	81	138	48	60	29	31	76	13	40	70	154	146	71	80	341	300	544	270	76	42	49.75	112.75	363.75
K05275	51	48	82	123	62	62	62	68	125	8	39	64	94	86	57	38	151	110	223	141	76	63.5	59	68.75	156.25
K06873	46	85	69	104	94	97	28	31	85	7	26	55	47	35	28	10	93	55	146	65	76	62.5	43.25	30	89.75
K01865	30	91	75	109	139	180	50	71	128	22	49	114	38	38	20	14	35	30	62	26	76.25	110	78.25	27.5	38.25
K02703	48	68	116	73	67	101	18	35	168	15	43	59	15	8	9	6	39	35	55	16	76.25	55.25	71.25	9.5	36.25
K07650	54	98	58	95	102	79	33	44	74	16	29	73	37	29	16	11	41	28	67	32	76.25	64.5	48	23.25	42
K13472	26	68	125	87	18	20	7	11	10	1	5	9	28	26	17	11	44	27	60	61	76.5	14	6.25	20.5	48
K12981	38	85	79	108	23	34	10	12	22	3	11	16	24	22	7	9	17	15	63	12	77.5	19.75	13	15.5	26.75
K10795	33	66	51	161	119	143	25	57	95	9	38	63	33	39	23	13	23	14	46	17	77.75	86	51.25	27	25
K14088	49	101	59	103	135	123	35	40	108	11	28	56	37	34	18	12	33	17	41	27	78	83.25	50.75	25.25	29.5
K01387	38	65	91	119	96	76	32	27	77	17	37	72	84	77	53	26	151	133	307	68	78.25	57.75	50.75	60	164.75
K08068	49	63	47	155	186	217	33	27	70	12	28	73	47	43	22	11	99	57	172	78	78.5	115.75	45.75	30.75	101.5
K09847	31	52	85	146	47	57	18	17	72	13	37	66	155	136	64	77	366	323	600	289	78.5	34.75	47	108	394.5
K00495	76	45	91	104	42	68	125	136	177	7	63	93	151	138	103	80	198	137	253	188	79	92.75	85	118	194
K02241	38	84	66	128	176	167	55	84	146	22	55	151	52	55	22	22	86	57	114	44	79	120.5	93.5	37.75	75.25
K07710	28	81	83	125	68	93	26	28	67	12	31	62	34	39	19	15	48	55	164	32	79.25	53.75	43	26.75	74.75
K12240	37	69	144	67	22	24	16	10	22	2	11	12	32	17	23	7	37	18	74	8	79.25	18	11.75	19.75	34.25
K00908	36	67	98	117	61	89	14	23	116	16	41	62	37	26	26	21	72	75	172	63	79.5	46.75	58.75	27.5	95.5
K08715	42	73	85	119	69	78	29	30	105	9	35	58	85	53	50	29	257	220	465	265	79.75	51.5	51.75	54.25	301.75
K10834	61	55	94	109	52	62	94	103	130	4	44	59	114	125	74	57	175	124	189	164	79.75	77.75	59.25	92.5	163
K12507	30	84	94	112	64	84	25	30	71	9	34	45	40	39	22	14	39	39	140	15	80	50.75	39.75	28.75	58.25
K00505	42	76	83	121	73	69	40	46	83	10	32	58	78	68	53	31	131	111	232	83	80.5	57	45.75	57.5	139.25
K05913	39	82	85	117	32	40	17	17	39	4	15	31	83	82	38	34	212	223	377	156	80.75	26.5	22.25	59.25	242
K12069	44	71	92	116	49	50	13	26	41	4	14	30	31	20	11	12	30	18	51	17	80.75	34.5	22.25	18.5	29
K12142	34	82	91	118	42	51	16	15	37	7	17	36	36	31	15	14	51	40	154	16	81.25	31	24.25	24	65.25
K13019	46	59	69	151	157	174	35	37	82	9	25	73	73	64	28	22	135	100	227	106	81.25	100.75	47.25	46.75	142
K14661	33	47	96	150	42	39	20	18	89	3	32	68	109	78	54	49	209	169	316	146	81.5	29.75	48	72.5	210
K12247	51	66	49	162	191	224	36	27	70	13	29	73	43	42	22	9	93	54	168	77	82	119.5	46.25	29	98
K00810	38	63	93	138	48	40	15	25	72	6	22	63	67	72	33	22	148	100	246	80	83	32	40.75	48.5	143.5
K11693	32	64	82	157	84	93	41	45	110	25	44	114	74	64	48	29	119	94	220	55	83.75	65.75	73.25	53.75	122
K12980	47	41	97	150	58	77	29	23	102	12	33	65	93	70	34	33	127	100	191	87	83.75	46.75	53	57.5	126.25
K00442	63	140	62	72	129	76	30	30	62	6	9	26	41	29	11	7	34	16	48	42	84.25	66.25	25.75	22	35
K08710	36	44	122	135	94	95	39	49	178	20	68	148	117	108	61	44	244	205	603	140	84.25	69.25	103.5	82.5	298
K13659	45	55	99	138	58	52	21	23	51	12	27	28	64	54	23	15	31	15	67	44	84.25	38.5	29.5	39	39.25
K04479	83	150	47	58	134	69	27	28	68	1	10	18	36	23	7	4	46	14	36	39	84.5	64.5	24.25	17.5	33.75
K10120	27	88	92	131	133	136	52	53	151	21	51	100	37	55	27	21	28	27	51	23	84.5	93.5	80.75	35	32.25
K06330	29	84	94	133	116	129	45	50	140	22	48	88	36	53	28	21	36	30	60	29	85	85	74.5	34.5	38.75
K06157	37	75	159	72	21	27	17	9	25	4	14	14	34	21	24	9	41	27	96	8	85.75	18.5	14.25	22	43
K14596	33	86	130	94	25	36	15	12	34	3	12	27	29	25	15	12	36	28	110	11	85.75	22	19	20.25	46.25
K09743	75	152	55	62	145	75	30	28	65	3	12	20	40	23	9	3	42	14	42	40	86	69.5	25	18.75	34.5
K14091	52	113	65	114	148	124	39	43	109	10	28	58	42	37	19	12	64	30	70	80	86	88.5	51.25	27.5	61
K09680	45	102	79	120	172	173	57	69	129	22	55	105	35	47	19	15	52	36	100	42	86.5	117.75	77.75	29	57.5
K07694	38	91	77	141	174	194	57	84	219	28	78	153	49	63	41	24	35	38	72	22	86.75	127.25	119.5	44.25	41.75
K12136	38	86	98	125	45	53	18	16	38	7	18	38	37	31	16	14	53	41	159	17	86.75	33	25.25	24.5	67.5
K14090	52	109	64	122	151	134	37	44	117	12	31	62	41	40	19	12	71	37	78	81	86.75	91.5	55.5	28	66.75
K14451	38	54	97	159	54	64	21	22	90	15	40	80	187	161	76	88	434	370	698	331	87	40.25	56.25	128	458.25
K07163	76	155	55	64	143	76	30	29	66	2	11	20	41	24	9	3	43	15	42	41	87.5	69.5	24.75	19.25	35.25
K08475	42	82	96	130	48	59	17	16	42	8	22	37	37	34	15	17	48	38	145	18	87.5	35	27.25	25.75	62.25
K08476	42	82	96	130	48	59	17	16	42	8	22	37	37	34	15	17	48	38	145	18	87.5	35	27.25	25.75	62.25
K10985	37	102	97	115	88	108	41	50	92	13	41	79	35	36	15	15	36	34	126	12	87.75	71.75	56.25	25.25	52
K14743	40	55	97	159	106	88	42	36	165	27	63	161	134	108	60	39	387	213	902	156	87.75	68	104	85.25	414.5
K03395	44	86	104	118	46	40	12	21	20	3	9	22	42	34	13	13	45	27	94	39	88	29.75	13.5	25.5	51.25
K08939	53	55	90	154	57	74	61	69	118	15	53	87	169	184	88	98	370	316	593	317	88	65.25	68.25	134.75	399
K11919	53	94	76	129	25	29	8	17	11	0	3	9	17	14	6	6	9	4	15	12	88	19.75	5.75	10.75	10
K03391	35	50	122	146	96	85	38	42	178	21	55	162	141	108	62	43	312	219	688	128	88.25	65.25	104	88.5	336.75
K08677	49	94	84	126	74	74	39	41	71	10	28	53	50	45	33	21	72	39	110	50	88.25	57	40.5	37.25	67.75
K00596	52	57	92	153	96	90	53	62	153	15	41	106	115	94	64	37	186	126	317	102	88.5	75.25	78.75	77.5	182.75
K03279	38	94	108	114	29	46	14	16	45	7	16	31	31	28	14	14	34	35	139	11	88.5	26.25	24.75	21.75	54.75
K08930	54	56	91	154	57	74	62	70	119	15	54	87	170	186	87	99	371	317	596	319	88.75	65.75	68.75	135.5	400.75
K13995	41	78	158	79	21	24	15	10	21	2	11	11	34	18	23	8	39	20	78	9	89	17.5	11.25	20.75	36.5
K00218	49	71	106	131	109	112	36	44	156	24	54	136	151	98	78	47	299	218	658	136	89.25	75.25	92.5	93.5	327.75
K03851	42	57	99	159	59	66	22	24	93	17	42	82	189	157	75	92	422	358	696	317	89.25	42.75	58.5	128.25	448.25
K07587	77	159	56	66	146	76	31	29	66	3	12	20	40	24	9	3	43	16	43	42	89.5	70.5	25.25	19	36
K09135	77	159	56	66	146	76	31	29	66	3	12	20	40	24	9	3	43	16	43	42	89.5	70.5	25.25	19	36
K09731	77	159	56	66	146	76	31	29	66	3	12	20	41	24	9	3	43	16	43	42	89.5	70.5	25.25	19.25	36
K10986	38	104	99	117	89	112	44	51	95	15	42	82	35	36	15	15	37	34	128	13	89.5	74	58.5	25.25	53
K11003	67	81	88	122	54	68	82	93	100	4	33	38	77	82	57	44	76	46	100	91	89.5	74.25	43.75	65	78.25
K12549	55	97	76	130	26	30	8	17	12	1	4	9	18	15	6	7	9	4	17	12	89.5	20.25	6.5	11.5	10.5
K07505	54	94	90	121	106	119	81	96	153	16	58	100	66	73	43	38	96	66	132	74	89.75	100.5	81.75	55	92
K00582	79	158	57	66	148	79	31	29	66	3	11	20	41	25	9	3	43	16	43	43	90	71.75	25	19.5	36.25
K01233	42	88	95	135	157	153	65	73	147	32	71	147	119	120	67	40	202	161	341	94	90	112	99.25	86.5	199.5
K07717	32	87	74	167	132	164	66	87	142	23	50	109	32	43	22	17	31	29	67	22	90	112.25	81	28.5	37.25
K13480	31	100	106	123	37	57	18	21	57	8	31	49	36	37	15	19	42	49	180	9	90	33.25	36.25	26.75	70
K10681	28	81	92	160	111	131	38	42	77	19	32	82	36	39	22	14	64	39	98	47	90.25	80.5	52.5	27.75	62
K12466	40	53	122	147	125	94	42	47	228	38	57	179	165	126	72	51	429	258	743	155	90.5	77	125.5	103.5	396.25
K00578	79	160	58	66	148	79	31	29	66	3	11	20	41	25	9	3	43	16	43	43	90.75	71.75	25	19.5	36.25
K00579	79	160	58	66	148	79	31	29	66	3	11	20	41	25	9	3	43	16	43	43	90.75	71.75	25	19.5	36.25
K00580	79	160	58	66	148	79	31	29	66	3	11	20	41	25	9	3	43	16	43	43	90.75	71.75	25	19.5	36.25
K00581	79	160	58	66	148	79	31	29	66	3	11	20	41	25	9	3	43	16	43	43	90.75	71.75	25	19.5	36.25
K03421	79	160	58	66	148	79	31	29	66	3	11	20	41	25	9	3	43	16	43	43	90.75	71.75	25	19.5	36.25
K00319	79	160	58	67	148	79	31	29	66	3	12	21	41	25	9	3	44	16	44	43	91	71.75	25.5	19.5	36.75
K03725	79	160	58	67	148	79	31	29	66	3	12	21	42	25	9	3	44	16	44	43	91	71.75	25.5	19.75	36.75
K07585	79	160	58	67	148	79	31	29	66	3	12	21	42	25	9	3	44	16	44	43	91	71.75	25.5	19.75	36.75
K13651	45	91	86	142	49	51	15	19	40	3	12	20	34	30	12	13	40	26	75	23	91	33.5	18.75	22.25	41
K08478	44	86	101	134	49	61	18	17	46	8	23	40	39	36	16	18	51	39	153	18	91.25	36.25	29.25	27.25	65.25
K08720	38	62	109	156	51	68	23	26	84	11	32	69	130	110	55	65	287	211	458	225	91.25	42	49	90	295.25
K06913	79	161	58	68	148	79	31	30	67	3	12	21	42	25	9	3	44	17	45	44	91.5	72	25.75	19.75	37.5
K07144	79	161	58	68	148	79	31	29	68	3	12	21	42	26	10	4	45	16	47	45	91.5	71.75	26	20.5	38.25
K00360	40	43	132	153	68	81	40	50	176	16	61	146	107	110	61	43	220	195	599	119	92	59.75	99.75	80.25	283.25
K14733	62	59	112	135	139	106	95	98	207	31	71	161	198	186	112	69	405	291	716	195	92	109.5	117.5	141.25	401.75
K00801	57	79	109	124	93	99	37	49	107	29	48	74	54	56	46	27	83	61	114	60	92.25	69.5	64.5	45.75	79.5
K12528	32	102	110	128	41	59	20	21	59	8	32	49	37	38	18	20	45	52	189	12	93	35.25	37	28.25	74.5
K14450	40	61	101	170	54	72	22	26	106	16	43	89	192	165	79	93	436	375	715	334	93	43.5	63.5	132.25	465
K02080	32	103	110	129	40	62	19	21	60	8	31	47	38	40	18	19	49	56	190	16	93.5	35.5	36.5	28.75	77.75
K08326	36	101	107	130	32	50	16	16	45	6	20	36	38	35	16	17	41	45	183	9	93.5	28.5	26.75	26.5	69.5
K07811	37	97	114	127	39	55	20	14	46	8	23	37	37	35	15	16	48	47	171	13	93.75	32	28.5	25.75	69.75
K08692	41	62	112	160	57	61	28	33	110	6	37	68	125	85	60	54	220	179	320	145	93.75	44.75	55.25	81	216
K11781	78	144	73	80	129	83	27	33	93	6	22	38	39	21	9	4	49	27	52	36	93.75	68	39.75	18.25	41
K09720	81	164	63	72	155	87	32	34	71	3	13	25	45	29	10	5	49	19	55	51	95	77	28	22.25	43.5
K02752	37	105	101	138	37	54	17	16	43	7	16	36	36	34	16	17	36	41	163	10	95.25	31	25.5	25.75	62.5
K09459	51	84	96	150	148	128	45	54	138	29	84	137	78	99	62	37	107	82	163	75	95.25	93.75	97	69	106.75
K13832	58	109	72	142	149	172	62	66	84	20	24	110	53	43	21	8	76	52	153	79	95.25	112.25	59.5	31.25	90
K01648	55	88	62	177	203	234	39	41	95	15	44	88	50	52	26	7	125	74	185	89	95.5	129.25	60.5	33.75	118.25
K12284	34	76	163	109	47	56	18	16	46	7	23	34	56	48	33	18	46	44	106	30	95.5	34.25	27.5	38.75	56.5
K11913	52	108	91	132	39	46	16	20	22	2	10	18	34	34	9	8	24	13	52	20	95.75	30.25	13	21.25	27.25
K08687	37	59	130	158	67	58	26	29	128	12	33	99	149	93	54	59	300	195	505	168	96	45	68	88.75	292
K11918	59	99	86	141	31	33	10	19	17	1	6	13	24	19	9	7	15	10	25	17	96.25	23.25	9.25	14.75	16.75
K07310	33	107	116	131	41	61	20	21	63	10	36	52	38	41	17	21	48	53	193	10	96.75	35.75	40.25	29.25	76
K14067	42	64	116	165	59	64	28	33	112	6	37	69	127	87	61	55	229	186	330	150	96.75	46	56	82.5	223.75
K11920	35	106	113	137	41	60	20	22	57	8	31	51	38	39	19	21	48	50	192	10	97.75	35.75	36.75	29.25	75
K13004	35	85	80	192	164	189	46	64	149	16	63	103	55	42	32	18	39	25	53	22	98	115.75	82.75	36.75	34.75
K02486	47	61	109	176	80	100	33	21	100	17	34	53	77	56	28	22	71	56	123	44	98.25	58.5	51	45.75	73.5
K13020	57	70	107	161	123	136	56	54	167	8	56	90	134	117	77	61	344	292	622	356	98.75	92.25	80.25	97.25	403.5
K00467	44	78	93	181	98	96	48	45	139	26	55	157	122	104	65	48	228	178	389	108	99	71.75	94.25	84.75	225.75
K05575	62	88	147	100	86	131	22	45	213	22	55	77	19	12	12	8	51	48	75	20	99.25	71	91.75	12.75	48.5
K12680	36	110	110	142	48	72	23	29	77	12	42	67	37	42	19	24	47	55	190	10	99.5	43	49.5	30.5	75.5
K02636	49	86	116	148	91	120	32	34	154	15	42	77	79	64	48	28	210	172	373	174	99.75	69.25	72	54.75	232.25
K08481	52	82	126	139	76	125	45	48	174	16	52	90	92	84	71	46	309	272	589	300	99.75	73.5	83	73.25	367.5
K09681	38	82	108	175	67	53	23	41	118	11	41	91	44	39	22	22	64	50	124	39	100.75	46	65.25	31.75	69.25
K02571	68	96	108	133	50	71	64	71	91	6	33	48	87	92	51	36	97	73	154	98	101.25	64	44.5	66.5	105.5
K11912	54	115	98	138	37	44	14	20	19	2	10	16	31	31	7	7	18	7	44	16	101.25	28.75	11.75	19	21.25
K08277	36	112	120	140	44	66	21	23	67	10	36	54	42	41	18	21	49	55	201	11	102	38.5	41.75	30.5	79
K01459	82	66	113	148	69	88	118	127	182	10	61	78	157	160	106	79	223	169	282	202	102.25	100.5	82.75	125.5	219
K09846	46	71	105	188	66	80	41	41	117	18	54	92	179	173	86	95	386	336	624	324	102.5	57	70.25	133.25	417.5
K13991	45	70	105	190	67	81	40	39	118	18	54	93	179	175	85	95	387	336	625	321	102.5	56.75	70.75	133.5	417.25
K06914	81	177	70	84	169	127	35	38	79	8	16	51	45	27	9	4	50	21	58	46	103	92.25	38.5	21.25	43.75
K12678	38	110	119	145	43	64	21	23	60	8	32	53	41	40	20	22	50	52	200	10	103	37.75	38.25	30.75	78
K08928	45	71	106	191	67	81	40	39	118	19	54	94	179	175	85	95	387	337	625	321	103.25	56.75	71.25	133.5	417.5
K08929	45	71	106	191	67	81	40	39	118	19	54	94	179	175	85	95	388	337	625	321	103.25	56.75	71.25	133.5	417.75
K06049	45	71	106	192	68	82	41	39	120	18	54	93	179	175	85	94	390	337	629	324	103.5	57.5	71.25	133.25	420
K11336	46	71	106	191	68	81	40	40	118	19	54	94	179	175	85	95	387	338	625	321	103.5	57.25	71.25	133.5	417.75
K11337	46	71	106	191	67	82	40	40	118	19	54	94	179	175	85	95	388	338	626	322	103.5	57.25	71.25	133.5	418.5
K13039	86	168	71	89	158	92	36	33	84	6	16	32	57	42	15	8	82	56	121	71	103.5	79.75	34.5	30.5	82.5
K03329	41	112	113	149	49	69	20	25	68	11	32	56	42	43	17	22	49	56	196	14	103.75	40.75	41.75	31	78.75
K03886	30	97	112	176	86	124	40	59	92	20	31	109	37	38	21	21	75	64	153	92	103.75	77.25	63	29.25	96
K05305	49	102	84	180	205	217	68	83	232	29	80	145	50	77	38	25	37	38	74	27	103.75	143.25	121.5	47.5	44
K10113	88	202	49	76	151	87	27	43	52	3	20	23	52	13	10	6	56	18	40	36	103.75	77	24.5	20.25	37.5
K10114	88	202	49	76	151	87	27	43	52	3	20	24	53	13	10	6	56	18	40	36	103.75	77	24.75	20.5	37.5
K10115	88	202	49	76	151	87	27	43	52	3	20	23	52	13	10	6	56	18	40	36	103.75	77	24.5	20.25	37.5
K08926	45	71	107	193	68	84	40	39	118	18	54	93	179	175	86	95	387	337	626	322	104	57.75	70.75	133.75	418
K11334	46	71	106	193	67	80	41	40	115	18	54	94	177	172	84	94	387	332	610	320	104	57	70.25	131.75	412.25
K09700	48	97	116	156	103	104	41	38	96	10	32	60	90	67	42	31	153	128	234	95	104.25	71.5	49.5	57.5	152.5
K15037	86	204	49	78	153	88	27	43	52	3	20	23	52	13	10	6	58	19	40	36	104.25	77.75	24.5	20.25	38.25
K00477	53	79	105	181	173	202	34	35	111	13	42	95	89	79	39	21	182	133	272	136	104.5	111	65.25	57	180.75
K01906	80	72	114	152	124	114	94	102	196	37	86	139	157	163	99	61	356	210	753	203	104.5	108.5	114.5	120	380.5
K10793	58	86	61	213	189	195	40	81	150	14	53	92	54	66	32	19	56	43	82	53	104.5	126.25	77.25	42.75	58.5
K11333	46	72	107	194	69	83	41	40	120	19	55	94	181	175	85	95	391	339	628	323	104.75	58.25	72	134	420.25
K11335	46	72	107	194	69	83	41	40	120	19	55	94	181	175	85	95	391	339	628	323	104.75	58.25	72	134	420.25
K10122	35	105	105	175	155	177	58	65	174	22	60	112	51	62	32	25	31	29	56	26	105	113.75	92	42.5	35.5
K10972	42	113	118	149	38	58	17	20	50	7	22	39	43	37	17	18	46	47	196	12	105.5	33.25	29.5	28.75	75.25
K07072	82	177	74	90	171	129	38	41	83	9	17	52	47	28	9	4	50	23	59	46	105.75	94.75	40.25	22	44.5
K02531	29	108	100	187	67	86	43	49	73	24	35	95	28	39	24	24	41	35	65	17	106	61.25	56.75	28.75	39.5
K12437	53	72	119	180	112	78	37	45	201	24	75	158	122	110	55	37	366	208	877	142	106	68	114.5	81	398.25
K01615	53	93	89	192	233	223	61	105	236	23	100	189	70	89	40	33	107	75	138	102	106.75	155.5	137	58	105.5
K06610	40	89	128	170	104	101	51	58	154	26	69	158	111	83	61	42	276	181	665	105	106.75	78.5	101.75	74.25	306.75
K09845	47	76	107	197	69	83	40	40	119	18	57	94	180	175	85	96	388	337	628	322	106.75	58	72	134	418.75
K00298	36	109	115	168	58	75	28	41	63	12	30	78	30	35	17	19	24	22	58	16	107	50.5	45.75	25.25	30
K08927	48	74	110	196	70	84	41	40	119	18	54	95	180	176	85	95	388	339	629	321	107	58.75	71.5	134	419.25
K09844	46	75	108	200	69	86	40	41	119	19	55	95	180	177	85	98	390	338	628	322	107.25	59	72	135	419.5
K07719	41	94	88	208	154	167	50	86	142	17	49	99	42	49	28	20	37	31	68	28	107.75	114.25	76.75	34.75	41
K04127	56	73	109	196	117	103	47	47	133	28	61	141	158	135	82	45	237	174	414	119	108.5	78.5	90.75	105	236
K05915	46	74	134	185	64	66	27	30	102	8	33	73	167	151	74	73	386	366	625	288	109.75	46.75	54	116.25	416.25
K12281	39	87	186	129	53	61	21	18	45	7	24	33	63	47	35	21	52	47	121	34	110.25	38.25	27.25	41.5	63.5
K01672	71	73	100	198	322	286	54	44	260	19	83	128	105	148	39	21	239	167	443	187	110.5	176.5	122.5	78.25	259
K08965	38	101	99	204	120	145	37	77	118	15	43	86	44	41	27	22	47	32	72	26	110.5	94.75	65.5	33.5	44.25
K00309	52	84	191	116	47	51	33	19	95	12	28	61	103	62	52	31	197	134	331	81	110.75	37.5	49	62	185.75
K10213	47	128	118	150	134	158	59	67	140	20	61	102	48	51	26	21	49	42	149	22	110.75	104.5	80.75	36.5	65.5
K13927	44	106	94	200	179	205	56	76	176	21	66	123	66	65	35	21	68	53	147	43	111	129	96.5	46.75	77.75
K11780	92	178	88	87	168	106	36	39	111	7	24	38	46	28	12	5	57	29	64	47	111.25	87.25	45	22.75	49.25
K14048	61	85	110	189	192	209	62	76	152	25	65	152	142	151	103	61	293	240	519	190	111.25	134.75	98.5	114.25	310.5
K06951	90	208	56	92	172	102	34	47	58	3	24	33	60	16	13	11	68	26	52	40	111.5	88.75	29.5	25	46.5
K14089	73	158	81	138	191	147	49	51	128	12	31	65	54	44	20	12	75	39	89	96	112.5	109.5	59	32.5	74.75
K08253	107	83	111	150	97	116	173	183	236	17	80	119	183	197	144	108	321	204	398	261	112.75	142.25	113	158	296
K10565	58	69	132	193	55	65	68	76	165	8	56	107	166	131	89	77	260	200	388	208	113	66	84	115.75	264
K01518	49	76	126	207	64	101	18	30	86	10	27	97	110	58	36	32	151	85	241	89	114.5	53.25	55	59	141.5
K11735	44	122	140	155	45	73	23	25	70	11	37	57	44	42	18	23	51	55	217	11	115.25	41.5	43.75	31.75	83.5
K00221	57	84	148	173	136	112	61	59	227	32	90	219	164	136	75	48	397	272	763	172	115.5	92	142	105.75	401
K11437	44	47	60	311	123	83	24	51	30	2	21	91	194	95	67	97	781	516	921	1171	115.5	70.25	36	113.25	847.25
K07388	103	196	70	94	187	100	35	42	75	4	16	38	55	30	15	6	57	20	59	48	115.75	91	33.25	26.5	46
K07512	44	47	60	312	124	83	24	51	30	2	21	91	195	95	67	97	783	516	921	1175	115.75	70.5	36	113.5	848.75
K00875	68	72	125	199	64	84	73	77	147	15	66	112	225	193	111	109	426	337	667	352	116	74.5	85	159.5	445.5
K11031	44	102	130	190	101	113	30	45	148	27	62	127	108	87	45	37	235	178	549	92	116.5	72.25	91	69.25	263.5
K07790	47	110	188	123	52	52	23	19	50	7	22	32	45	33	20	11	62	36	122	13	117	36.5	27.75	27.25	58.25
K01583	61	117	98	195	285	255	80	122	283	35	122	245	76	115	53	43	76	67	117	60	117.75	185.5	171.25	71.75	80
K00273	54	75	142	201	115	126	46	50	184	28	77	171	158	125	83	60	260	222	562	122	118	84.25	115	106.5	291.5
K06331	51	96	89	238	234	252	58	107	186	24	70	158	62	68	34	25	61	46	74	40	118.5	162.75	109.5	47.25	55.25
K01062	55	89	130	202	73	81	31	43	76	18	40	64	72	65	33	26	53	35	96	49	119	57	49.5	49	58.25
K08355	98	168	82	132	158	95	31	47	80	6	25	45	57	49	17	14	91	56	97	71	120	82.75	39	34.25	78.75
K08356	98	168	82	132	158	95	31	47	80	6	25	45	57	49	17	14	91	56	97	71	120	82.75	39	34.25	78.75
K10714	67	93	135	185	94	118	35	41	129	14	49	86	88	65	55	41	142	116	192	92	120	72	69.5	62.25	135.5
K04940	54	75	150	202	65	62	45	55	112	6	43	78	124	100	59	55	180	139	286	143	120.25	56.75	59.75	84.5	187
K02661	66	121	123	172	51	63	22	26	40	6	20	28	60	51	20	12	28	11	61	34	120.5	40.5	23.5	35.75	33.5
K04747	52	70	134	226	52	59	16	22	91	6	29	78	128	76	47	36	192	119	301	113	120.5	37.25	51	71.75	181.25
K10217	65	90	119	208	156	168	36	54	163	23	59	129	113	103	66	42	239	187	378	142	120.5	103.5	93.5	81	236.5
K13593	81	84	132	187	66	94	120	123	192	14	63	106	208	226	129	113	401	365	588	391	121	100.75	93.75	169	436.25
K04117	51	74	163	197	85	85	47	54	152	16	47	120	111	118	54	43	229	164	486	119	121.25	67.75	83.75	81.5	249.5
K09146	59	82	140	204	131	98	49	50	241	30	84	193	156	132	67	47	436	253	1027	173	121.25	82	137	100.5	472.25
K07135	110	212	65	100	194	104	26	55	65	3	19	41	53	26	20	9	68	30	59	45	121.75	94.75	32	27	50.5
K09714	113	207	69	98	195	105	33	47	75	4	18	35	54	29	18	8	54	24	65	50	121.75	95	33	27.25	48.25
K05911	64	86	120	218	88	104	38	40	129	21	59	102	193	165	84	94	402	335	617	298	122	67.5	77.75	134	413
K13686	59	80	138	211	132	89	43	50	226	27	85	186	144	128	66	45	415	238	968	169	122	78.5	131	95.75	447.5
K14257	63	133	115	177	68	72	27	32	65	8	27	47	67	56	25	21	76	51	177	43	122	49.75	36.75	42.25	86.75
K03428	58	87	135	209	82	104	45	49	156	22	65	110	180	174	87	95	395	341	623	321	122.25	70	88.25	134	420
K00037	55	95	133	207	103	98	41	35	113	18	42	79	112	95	58	34	188	149	317	90	122.5	69.25	63	74.75	186
K06868	107	216	74	93	193	102	43	40	84	4	16	30	55	33	12	4	59	24	57	56	122.5	94.5	33.5	26	49
K00535	98	177	112	105	168	128	45	49	153	11	32	52	47	30	16	6	63	36	97	53	123	97.5	62	24.75	62.25
K01545	55	132	168	139	40	49	21	19	36	5	17	23	39	32	18	13	42	26	108	14	123.5	32.25	20.25	25.5	47.5
K08689	58	82	151	203	81	74	31	27	95	17	35	57	137	126	58	51	242	239	440	215	123.5	53.25	51	93	284
K09126	95	199	83	118	196	126	48	55	102	8	25	57	57	46	24	16	73	41	115	65	123.75	106.25	48	35.75	73.5
K04038	58	89	136	213	85	108	46	49	162	23	65	110	184	178	87	97	401	348	643	326	124	72	90	136.5	429.5
K04039	58	89	136	213	85	108	46	49	162	23	65	110	184	178	87	97	401	348	643	326	124	72	90	136.5	429.5
K04037	59	90	136	213	86	108	46	49	162	23	66	110	184	177	87	97	401	348	642	326	124.5	72.25	90.25	136.25	429.25
K04099	68	76	136	220	130	129	48	48	184	22	50	103	122	100	60	37	166	127	273	81	125	88.75	89.75	79.75	161.75
K12997	36	134	116	214	108	164	76	78	125	37	50	139	41	52	28	24	56	41	88	33	125	106.5	87.75	36.25	54.5
K00462	74	82	146	201	114	103	88	86	196	20	72	145	168	148	102	73	311	222	512	203	125.75	97.75	108.25	122.75	312
K10800	52	55	71	329	134	92	26	52	39	3	24	97	197	99	75	101	796	526	933	1184	126.75	76	40.75	118	859.75
K14954	65	72	155	220	136	113	58	56	259	35	98	273	203	172	103	66	447	325	891	194	128	90.75	166.25	136	464.25
K01461	70	86	150	207	86	81	73	76	154	11	54	85	171	140	87	68	246	188	400	183	128.25	79	76	116.5	254.25
K10711	54	157	133	169	169	197	73	80	187	28	75	138	61	71	35	34	57	57	180	22	128.25	129.75	107	50.25	79
K09879	63	83	160	213	196	159	75	75	276	44	112	269	211	178	115	65	476	352	931	208	129.75	126.25	175.25	142.25	491.75
K12143	66	154	127	172	88	80	29	27	64	9	27	53	57	43	19	18	64	48	192	30	129.75	56	38.25	34.25	83.5
K06608	58	131	115	216	210	212	69	110	191	25	86	150	63	55	37	31	51	32	70	28	130	150.25	113	46.5	45.25
K01157	55	87	147	236	76	113	22	34	101	11	37	109	126	69	43	35	179	108	278	105	131.25	61.25	64.5	68.25	167.5
K12428	62	91	150	223	139	96	47	52	263	31	96	210	164	143	74	48	457	267	1039	183	131.5	83.5	150	107.25	486.5
K07696	55	119	112	241	186	220	60	69	166	28	58	135	67	74	42	27	111	91	156	94	131.75	133.75	96.75	52.5	113
K10984	79	166	124	159	143	139	61	66	113	19	51	96	57	51	20	18	61	49	161	31	132	102.25	69.75	36.5	75.5
K10676	58	87	187	199	160	145	62	81	229	27	97	193	155	143	94	62	332	279	716	191	132.75	112	136.5	113.5	379.5
K03836	48	141	178	166	50	70	25	26	73	9	37	59	49	47	22	23	60	58	222	14	133.25	42.75	44.5	35.25	88.5
K14337	63	88	155	227	146	107	49	57	263	32	98	216	175	152	79	53	481	282	1116	193	133.25	89.75	152.25	114.75	518
K00842	49	111	113	261	80	76	30	45	89	21	33	90	57	54	40	49	77	47	111	44	133.5	57.75	58.25	50	69.75
K01082	47	65	80	343	148	136	30	63	48	9	28	125	201	99	67	100	791	525	946	1177	133.75	94.25	52.5	116.75	859.75
K06135	65	143	174	154	52	61	24	28	42	6	19	32	52	43	20	12	47	21	94	23	134	41.25	24.75	31.75	46.25
K04017	54	145	150	188	60	81	26	24	67	11	29	52	49	47	21	20	58	59	231	17	134.25	47.75	39.75	34.25	91.25
K12531	68	138	139	197	64	78	25	25	52	8	26	46	49	43	20	21	55	41	164	24	135.5	48	33	33.25	71
K13018	76	107	140	220	99	109	27	37	108	8	34	77	94	70	35	28	105	83	176	69	135.75	68	56.75	56.75	108.25
K08605	45	142	125	233	90	106	36	68	94	22	40	105	41	48	28	29	42	35	73	25	136.25	75	65.25	36.5	43.75
K04116	59	84	179	226	109	98	58	66	199	24	60	156	141	144	68	52	327	243	629	162	137	82.75	109.75	101.25	340.25
K12532	68	140	140	201	67	80	26	25	55	8	26	48	50	44	20	22	56	43	166	24	137.25	49.5	34.25	34	72.25
K00968	54	121	153	222	180	197	63	68	197	27	77	155	97	99	61	36	160	138	404	89	137.5	127	114	73.25	197.75
K07453	67	112	164	207	46	57	22	30	73	14	27	64	80	49	18	34	83	105	272	37	137.5	38.75	44.5	45.25	124.25
K07647	48	119	168	216	64	71	26	24	90	9	39	66	102	78	41	45	158	132	340	90	137.75	46.25	51	66.5	180
K06599	63	127	213	149	47	56	24	19	47	7	21	31	53	35	33	15	60	40	144	20	138	36.5	26.5	34	66
K04098	85	88	159	221	155	143	102	117	278	26	87	195	198	167	106	70	330	239	616	190	138.25	129.25	146.5	135.25	343.75
K13287	57	133	223	140	41	49	23	19	51	7	20	36	50	35	27	16	66	37	154	14	138.25	33	28.5	32	67.75
K01634	69	83	173	230	135	133	80	88	227	31	84	202	202	199	119	76	369	305	764	205	138.75	109	136	149	410.75
K07730	115	249	83	108	222	117	47	45	97	5	17	35	61	37	14	5	68	29	59	63	138.75	107.75	38.5	29.25	54.75
K02639	80	129	193	154	103	154	29	51	232	26	59	90	33	26	17	12	70	64	133	27	139	84.25	101.75	22	73.5
K00587	83	113	142	219	174	161	46	47	135	22	55	82	121	107	44	32	134	100	240	132	139.25	107	73.5	76	151.5
K05394	59	93	162	244	107	113	31	41	150	15	59	110	140	97	61	60	199	155	311	125	139.5	73	83.5	89.5	197.5
K11387	63	92	162	241	150	110	50	54	260	33	98	222	176	147	78	54	462	276	1073	200	139.5	91	153.25	113.75	502.75
K02641	58	68	96	337	147	116	29	61	76	7	33	107	200	99	71	99	794	531	942	1177	139.75	88.25	55.75	117.25	861
K03533	62	134	159	204	66	90	32	26	92	16	49	74	118	112	49	51	224	212	441	133	139.75	53.5	57.75	82.5	252.5
K10814	80	154	123	203	45	52	16	27	23	1	8	18	30	26	11	11	17	9	42	18	140	35	12.5	19.5	21.5
K10815	80	154	123	203	45	52	16	27	23	1	8	18	30	26	11	11	17	9	42	18	140	35	12.5	19.5	21.5
K10816	80	154	123	203	45	52	16	27	23	1	8	18	30	26	11	11	17	9	42	18	140	35	12.5	19.5	21.5
K12996	48	148	123	243	115	133	51	77	125	31	53	124	46	56	33	35	58	41	85	28	140.5	94	83.25	42.5	53
K01400	61	88	160	254	139	127	57	73	229	32	87	231	187	169	111	68	340	277	742	155	140.75	99	144.75	133.75	378.5
K12287	60	111	202	190	91	107	33	32	89	15	40	62	84	71	44	29	88	70	160	51	140.75	65.75	51.5	57	92.25
K01128	68	107	154	235	135	157	58	70	192	29	77	156	226	194	93	105	490	411	794	366	141	105	113.5	154.5	515.25
K02829	97	198	111	164	173	111	38	60	96	11	31	65	38	38	14	12	58	31	58	55	142.5	95.5	50.75	25.5	50.5
K12529	56	128	176	210	81	104	39	44	148	17	63	126	92	95	47	41	154	150	499	71	142.5	67	88.5	68.75	218.5
K00032	82	156	132	203	44	55	16	27	26	2	10	18	37	30	12	11	19	9	54	21	143.25	35.5	14	22.5	25.75
K01035	65	154	152	203	71	100	49	53	112	14	47	76	64	65	36	33	65	67	244	42	143.5	68.25	62.25	49.5	104.5
K03403	71	107	166	230	102	135	50	59	202	27	77	125	188	179	90	97	410	360	654	329	143.5	86.5	107.75	138.5	438.25
K09477	53	157	163	201	58	85	27	31	85	13	43	69	59	55	24	29	64	72	277	15	143.5	50.25	52.5	41.75	107
K01115	64	128	172	211	94	89	27	35	64	8	27	65	67	58	36	25	123	98	238	78	143.75	61.25	41	46.5	134.25
K09693	42	159	129	245	123	178	82	94	162	46	69	167	33	49	32	26	38	38	85	25	143.75	119.25	111	35	46.5
K13028	84	114	210	169	83	82	70	73	125	7	39	70	101	80	75	34	127	73	216	82	144.25	77	60.25	72.5	124.5
K11329	85	92	170	232	137	161	44	50	222	22	55	105	101	72	39	30	106	87	160	57	144.75	98	101	60.5	102.5
K00470	73	130	176	203	102	127	55	67	116	11	41	92	108	86	52	46	157	125	279	107	145.5	87.75	65	73	167
K10533	58	93	182	249	129	129	61	58	238	31	92	224	191	175	91	77	373	287	768	219	145.5	94.25	146.25	133.5	411.75
K02802	56	152	166	209	63	88	32	28	85	15	32	74	59	53	30	27	74	70	245	23	145.75	52.75	51.5	42.25	103
K10794	51	120	102	310	123	131	34	74	103	22	45	99	60	60	39	52	68	42	98	41	145.75	90.5	67.25	52.75	62.25
K11016	83	157	133	211	50	57	18	28	30	3	11	24	33	26	12	12	23	13	54	20	146	38.25	17	20.75	27.5
K00300	54	70	111	350	154	120	40	69	112	11	48	141	221	120	90	113	851	564	1068	1216	146.25	95.75	78	136	924.75
K00692	69	140	175	202	98	118	43	54	150	24	57	120	80	69	47	39	160	110	301	90	146.5	78.25	87.75	58.75	165.25
K04040	69	106	156	255	105	131	52	59	184	26	75	124	203	195	102	109	447	389	743	376	146.5	86.75	102.25	152.25	488.75
K11004	105	126	119	239	194	237	108	117	154	17	60	97	111	109	74	52	161	91	237	164	147.25	164	82	86.5	163.25
K00702	69	123	167	234	229	234	66	97	216	24	82	216	121	129	76	37	156	121	236	134	148.25	156.5	134.5	90.75	161.75
K01593	82	124	163	231	138	124	58	54	176	27	67	152	239	195	118	94	507	467	887	354	150	93.5	105.5	161.5	553.75
K00534	82	106	151	262	116	140	52	60	159	23	73	122	211	186	99	110	418	347	654	312	150.25	92	94.25	151.5	432.75
K13642	68	91	159	283	70	77	30	37	134	12	43	100	164	111	68	52	260	159	400	171	150.25	53.5	72.25	98.75	247.5
K10926	62	117	222	201	91	109	36	32	94	15	42	66	95	76	49	34	93	79	177	58	150.5	67	54.25	63.5	101.75
K14136	73	98	178	253	177	122	60	66	291	38	106	240	199	175	98	61	544	326	1205	219	150.5	106.25	168.75	133.25	573.5
K10239	67	90	170	276	59	83	23	37	137	10	47	116	173	111	72	58	281	193	443	175	150.75	50.5	77.5	103.5	273
K07978	64	114	238	190	79	82	29	35	124	10	43	74	110	72	59	43	194	141	313	104	151.5	56.25	62.75	71	188
K10236	67	91	170	279	59	85	23	36	139	11	49	115	168	107	73	57	269	183	434	176	151.75	50.75	78.5	101.25	265.5
K10237	67	91	170	279	59	85	23	36	139	11	49	115	168	107	73	57	269	183	434	176	151.75	50.75	78.5	101.25	265.5
K13689	96	123	86	304	367	432	67	52	129	25	50	132	83	79	43	19	180	102	315	149	152.25	229.5	84	56	186.5
K00385	68	137	116	291	254	299	70	132	236	25	91	146	80	80	46	30	69	52	124	45	153	188.75	124.5	59	72.5
K07087	122	301	75	115	232	129	42	62	81	5	25	38	70	25	16	8	84	31	58	56	153.25	116.25	37.25	29.75	57.25
K10238	68	91	172	283	59	87	23	36	139	11	49	115	168	108	74	57	269	183	435	177	153.5	51.25	78.5	101.75	266
K00729	62	75	100	378	183	136	54	72	82	11	46	154	253	155	104	118	871	602	1108	1230	153.75	111.25	73.25	157.5	952.75
K01841	98	128	155	237	212	204	100	115	274	33	123	198	146	162	102	69	180	144	272	143	154.5	157.75	157	119.75	184.75
K11017	87	167	144	224	54	61	20	29	34	3	12	27	37	28	13	14	26	16	67	22	155.5	41	19	23	32.75
K12993	82	171	140	229	76	110	21	38	40	7	13	50	36	32	12	12	34	19	61	25	155.5	61.25	27.5	23	34.75
K01415	99	141	158	225	146	137	56	68	155	21	50	130	128	111	61	46	222	175	458	131	155.75	101.75	89	86.5	246.5
K00844	90	115	143	276	528	447	91	92	447	33	179	268	128	214	59	36	277	197	508	226	156	289.5	231.75	109.25	302
K00317	46	133	159	287	105	117	41	72	100	26	35	110	53	52	30	45	55	41	92	47	156.25	83.75	67.75	45	58.75
K12276	66	123	229	207	94	110	36	33	98	15	44	68	97	78	49	34	95	81	185	60	156.25	68.25	56.25	64.5	105.25
K12296	44	161	144	278	96	121	49	78	107	30	49	136	44	56	36	35	62	50	88	22	156.75	86	80.5	42.75	55.5
K01446	45	162	146	275	106	153	68	81	135	39	59	159	54	58	33	40	59	47	93	27	157	102	98	46.25	56.5
K09144	83	119	155	271	200	228	64	86	206	40	72	167	130	133	83	53	198	152	293	185	157	144.5	121.25	99.75	207
K12270	32	207	161	228	201	426	269	188	370	132	138	403	29	42	23	20	37	46	136	30	157	271	260.75	28.5	62.25
K13990	117	194	110	207	287	228	75	71	185	31	72	125	152	158	98	55	404	314	687	390	157	165.25	103.25	115.75	448.75
K10121	52	136	166	275	185	198	67	77	224	24	77	148	117	106	59	55	143	114	229	102	157.25	131.75	118.25	84.25	147
K12285	67	126	224	215	99	116	37	37	99	19	44	76	98	82	50	34	91	76	180	58	158	72.25	59.5	66	101.25
K05898	88	103	206	236	104	110	101	117	211	16	74	149	154	155	91	75	251	200	522	184	158.25	108	112.5	118.75	289.25
K05245	73	155	152	254	174	217	44	47	117	22	59	103	75	64	33	29	128	101	338	75	158.5	120.5	75.25	50.25	160.5
K10673	71	119	196	252	96	70	29	43	95	4	30	69	121	75	46	47	168	135	280	110	159.5	59.5	49.5	72.25	173.25
K07389	75	162	183	220	87	118	39	42	131	18	48	81	64	65	35	31	98	83	244	37	160	71.5	69.5	48.75	115.5
K11260	135	285	104	118	261	139	57	51	117	6	20	34	72	43	17	5	73	30	79	79	160.5	127	44.25	34.25	65.25
K12278	69	127	231	216	107	130	38	34	99	16	46	73	99	81	50	35	103	84	193	68	160.75	77.25	58.5	66.25	112
K12286	68	127	234	214	96	113	38	33	99	16	45	70	98	78	50	35	96	81	189	60	160.75	70	57.5	65.25	106.5
K10927	69	127	236	214	97	113	38	34	99	16	44	69	99	79	50	35	96	81	190	61	161.5	70.5	57	65.75	107
K00194	94	207	111	237	368	277	118	146	366	39	145	260	107	154	82	43	95	86	229	70	162.25	227.25	202.5	96.5	120
K04018	66	171	183	229	72	96	31	29	81	14	38	63	59	55	26	24	71	67	270	20	162.25	57	49	41	107
K13285	71	155	246	179	60	67	28	24	63	11	24	47	61	46	32	21	87	51	201	23	162.75	44.75	36.25	40	90.5
K01668	99	136	147	270	432	409	98	102	366	35	125	204	130	175	53	30	259	178	474	196	163	260.25	182.5	97	276.75
K12280	69	128	238	217	99	116	38	34	100	16	46	70	99	80	50	35	98	82	191	62	163	71.75	58	66	108.25
K07681	57	140	136	320	108	111	47	66	113	32	48	128	62	62	43	58	73	51	112	43	163.25	83	80.25	56.25	69.75
K03383	82	86	217	276	158	144	88	98	325	36	114	286	250	231	147	92	487	382	1084	246	165.25	122	190.25	180	549.75
K08166	97	130	238	196	127	120	97	94	191	27	86	148	194	156	119	66	277	208	471	154	165.25	109.5	113	133.75	277.5
K01541	56	154	157	295	119	123	41	79	107	25	38	109	59	54	33	44	57	41	87	44	165.5	90.5	69.75	47.5	57.25
K13490	96	161	157	249	65	76	28	36	65	4	20	41	75	54	26	24	79	59	118	58	165.75	51.25	32.5	44.75	78.5
K06036	69	98	209	288	106	90	17	24	93	5	31	72	141	106	52	34	239	180	387	236	166	59.25	50.25	83.25	260.5
K02818	67	181	173	244	78	109	40	45	105	23	41	84	53	55	28	31	58	58	214	22	166.25	68	63.25	41.75	88
K07329	152	292	100	127	270	138	51	64	111	3	23	42	65	45	13	6	86	31	67	83	167.75	130.75	44.75	32.25	66.75
K10783	80	134	171	286	168	153	37	52	140	13	53	97	141	80	56	37	209	137	304	195	167.75	102.5	75.75	78.5	211.25
K12269	30	227	176	238	207	458	298	210	409	143	152	439	26	40	24	21	26	47	135	21	167.75	293.25	285.75	27.75	57.25
K11930	66	144	195	269	90	98	37	36	126	15	52	90	127	98	53	53	197	158	396	107	168.5	65.25	70.75	82.75	214.5
K13487	97	176	156	245	60	70	25	34	53	3	16	34	63	44	23	22	68	49	106	47	168.5	47.25	26.5	38	67.5
K01492	68	95	102	410	365	290	64	110	238	16	126	269	224	171	93	115	824	553	1008	1219	168.75	207.25	162.25	150.75	901
K03339	55	144	172	306	109	123	47	76	114	23	38	119	55	56	41	50	62	43	91	47	169.25	88.75	73.5	50.5	60.75
K10960	84	132	173	289	164	206	64	74	211	33	85	159	214	204	101	103	452	374	725	365	169.5	127	122	155.5	479
K11914	98	185	155	242	60	66	20	34	27	2	13	27	45	41	13	16	27	11	56	26	170	45	17.25	28.75	30
K03619	82	142	193	268	95	130	53	58	154	22	75	123	204	192	95	109	419	360	719	309	171.25	84	93.5	150	451.75
K08643	52	152	167	315	111	126	46	80	110	29	38	119	59	56	33	48	56	46	89	44	171.5	90.75	74	49	58.75
K08354	73	168	189	257	97	125	42	39	100	13	48	82	93	84	46	37	128	104	317	56	171.75	75.75	60.75	65	151.25
K10917	67	137	216	269	206	155	58	81	329	42	151	281	166	172	96	60	549	365	1415	212	172.25	125	200.75	123.5	635.25
K12279	71	140	250	232	105	123	39	40	106	19	46	80	107	87	54	38	98	81	197	65	173.25	76.75	62.75	71.5	110.25
K01789	79	108	187	320	110	147	53	48	201	29	77	144	250	212	102	114	482	420	776	366	173.5	89.5	112.75	169.5	511
K05905	80	99	216	301	140	105	16	24	151	6	41	76	157	99	48	31	240	168	384	219	174	71.25	68.5	83.75	252.75
K12999	57	154	144	343	109	122	52	77	116	34	50	137	66	65	45	58	79	56	113	45	174.5	90	84.25	58.5	73.25
K02840	69	171	276	183	67	84	40	33	75	17	34	63	59	48	37	22	76	50	181	21	174.75	56	47.25	41.5	82
K08691	95	106	214	285	139	152	109	123	278	31	98	220	282	280	162	125	606	532	1100	441	175	130.75	156.75	212.25	669.75
K00086	69	170	166	296	202	220	72	87	215	38	74	184	82	90	51	36	107	84	220	60	175.25	145.25	127.75	64.75	117.75
K10797	92	175	135	300	327	366	99	172	333	35	130	233	88	105	62	34	66	63	122	49	175.5	241	182.75	72.25	75
K00316	74	162	199	274	126	114	47	45	130	16	41	101	134	95	55	58	200	148	367	139	177.25	83	72	85.5	213.5
K07804	71	187	231	221	71	97	35	34	89	16	44	70	61	59	34	28	80	69	252	22	177.5	59.25	54.75	45.5	105.75
K00203	157	312	113	130	296	155	62	58	133	6	24	40	82	48	19	7	85	31	86	83	178	142.75	50.75	39	71.25
K00354	125	129	126	332	357	413	106	123	192	31	83	167	144	122	84	47	252	145	380	213	178	249.75	118.25	99.25	247.5
K09729	128	268	119	198	300	200	62	86	152	16	44	124	104	82	39	29	153	72	180	106	178.25	162	84	63.5	127.75
K00125	150	317	122	125	300	168	67	57	134	7	21	34	80	51	19	6	81	32	88	91	178.5	148	49	39	73
K03759	74	169	206	265	103	128	53	47	149	26	72	115	111	105	57	54	163	147	410	94	178.5	82.75	90.5	81.75	203.5
K14660	77	114	202	325	104	114	43	48	201	23	79	160	303	239	133	141	639	535	1014	476	179.5	77.25	115.75	204	666
K00689	33	243	196	255	191	410	268	192	383	133	145	414	35	43	29	27	40	53	149	29	181.75	265.25	268.75	33.5	67.75
K00613	74	165	278	211	100	106	47	41	114	24	53	113	128	105	75	46	237	171	430	101	182	73.5	76	88.5	234.75
K11916	104	199	167	258	62	70	21	36	29	3	14	27	47	43	13	16	28	11	59	27	182	47.25	18.25	29.75	31.25
K10938	104	151	157	317	289	304	62	61	125	22	42	115	82	80	38	21	150	90	284	122	182.25	179	76	55.25	161.5
K06924	171	298	109	154	282	145	43	79	99	4	31	56	70	43	21	11	94	39	87	79	183	137.25	47.5	36.25	74.75
K11015	101	162	147	326	335	390	73	57	142	27	60	140	96	95	48	25	189	117	387	141	184	213.75	92.25	66	208.5
K10820	77	143	222	296	249	202	74	105	376	45	166	340	190	194	112	69	602	404	1492	242	184.5	157.5	231.75	141.25	685
K10235	79	111	215	337	103	115	43	49	194	21	81	166	310	246	132	142	640	542	1010	468	185.5	77.5	115.5	207.5	665
K10672	90	166	140	346	292	297	76	136	278	33	99	179	105	114	58	49	93	85	175	85	185.5	200.25	147.25	81.5	109.5
K02173	69	179	186	309	198	212	62	90	215	19	113	177	92	96	55	47	84	83	249	41	185.75	140.5	131	72.5	114.25
K14448	83	127	210	324	107	140	60	64	199	26	76	164	351	329	170	160	836	754	1328	658	186	92.75	116.25	252.5	894
K01134	56	197	185	307	296	577	81	131	251	60	86	353	117	86	61	55	212	187	489	186	186.25	271.25	187.5	79.75	268.5
K01454	76	109	208	352	82	89	29	42	156	10	56	134	212	132	86	77	336	223	528	217	186.25	60.5	89	126.75	326
K10202	90	161	175	325	309	311	100	129	348	58	138	319	296	237	166	99	518	384	1047	224	187.75	212.25	215.75	199.5	543.25
K00217	112	117	216	309	167	172	131	150	325	25	108	216	238	213	139	102	389	294	697	277	188.5	155	168.5	173	414.25
K12543	99	205	180	278	80	90	24	39	48	6	18	35	44	40	18	16	39	27	100	27	190.5	58.25	26.75	29.5	48.25
K12282	81	158	266	259	116	139	42	45	112	20	48	86	111	95	56	39	107	85	211	70	191	85.5	66.5	75.25	118.25
K07499	114	167	223	264	199	179	116	124	275	29	99	177	214	170	140	95	362	305	539	219	192	154.5	145	154.75	356.25
K13016	98	156	169	345	287	321	62	76	155	20	61	156	139	115	69	41	221	157	402	189	192	186.5	98	91	242.25
K07099	107	172	145	345	455	430	123	195	431	52	168	390	132	173	81	60	169	147	264	131	192.25	300.75	260.25	111.5	177.75
K01205	98	187	174	318	662	588	104	107	531	54	226	349	222	266	112	65	473	346	929	351	194.25	365.25	290	166.25	524.75
K00785	92	170	234	284	88	98	31	49	87	17	36	78	79	47	19	31	59	80	266	25	195	66.5	54.5	44	107.5
K01618	144	141	218	279	188	223	202	218	393	41	139	283	354	304	217	147	581	403	993	407	195.5	207.75	214	255.5	596
K03202	79	113	226	366	88	97	32	44	168	12	62	136	225	139	94	78	362	241	565	233	196	65.25	94.5	134	350.25
K11444	112	199	185	288	71	82	28	39	66	3	21	42	77	57	28	25	76	60	128	55	196	55	33	46.75	79.75
K13488	113	200	187	290	73	85	29	39	67	4	21	44	80	57	28	26	82	61	131	60	197.5	56.5	34	47.75	83.5
K01577	110	152	216	315	140	170	126	128	247	21	74	131	180	165	107	80	203	158	337	156	198.25	141	118.25	133	213.5
K14338	123	145	221	304	164	181	175	194	366	32	106	214	232	206	148	101	322	202	523	232	198.25	178.5	179.5	171.75	319.75
K02595	128	136	196	335	205	251	131	139	263	29	107	191	296	270	167	146	558	452	837	452	198.75	181.5	147.5	219.75	574.75
K05947	121	188	108	380	253	147	46	87	83	3	37	116	224	121	79	106	844	549	997	1233	199.25	133.25	59.75	132.5	905.75
K00120	70	165	322	241	81	73	26	56	44	2	15	37	34	34	20	11	18	15	68	15	199.5	59	24.5	24.75	29
K05711	83	152	265	299	151	141	58	72	201	29	83	182	153	148	89	56	299	257	701	145	199.75	105.5	123.75	111.5	350.5
K10201	104	190	191	314	354	355	132	152	406	68	163	367	298	244	168	100	507	375	1025	223	199.75	248.25	251	202.5	532.5
K13486	114	200	190	295	75	86	32	41	70	5	22	46	81	58	28	26	82	61	131	61	199.75	58.5	35.75	48.25	83.75
K13489	114	200	190	295	75	86	32	41	70	5	22	46	81	58	28	26	82	61	131	61	199.75	58.5	35.75	48.25	83.75
K13491	114	200	190	295	75	87	32	41	70	5	22	46	81	58	28	26	82	61	131	61	199.75	58.75	35.75	48.25	83.75
K03384	121	145	240	294	148	172	136	158	349	25	102	197	203	179	123	94	360	220	557	244	200	153.5	168.25	149.75	345.25
K13252	69	204	186	343	161	190	76	107	178	37	70	169	78	93	53	49	102	78	141	60	200.5	133.5	113.5	68.25	95.25
K01355	83	194	266	260	75	103	42	34	104	10	49	85	104	85	53	44	145	120	367	58	200.75	63.5	62	71.5	172.5
K07807	103	168	218	316	111	121	63	76	145	12	56	92	175	141	86	65	209	159	337	173	201.25	92.75	76.25	116.75	219.5
K04343	101	122	262	324	251	219	105	115	436	61	170	413	287	256	161	101	659	499	1366	286	202.25	172.5	270	201.25	702.5
K13786	85	120	231	373	93	97	35	42	188	10	65	143	243	148	100	86	395	269	597	247	202.25	66.75	101.5	144.25	377
K09934	108	230	194	280	96	105	42	49	68	9	28	57	74	64	27	27	67	55	203	41	203	73	40.5	48	91.5
K01249	119	153	219	322	202	193	76	77	257	50	108	189	222	202	105	74	424	277	888	224	203.25	137	151	150.75	453.25
K08152	44	258	210	301	192	396	261	197	387	127	148	421	44	52	32	34	42	57	153	28	203.25	261.5	270.75	40.5	70
K07772	80	157	237	345	111	125	57	56	171	21	76	132	259	216	111	125	514	423	884	368	204.75	87.25	100	177.75	547.25
K10975	71	216	209	323	117	146	50	81	128	28	59	131	68	74	39	40	74	67	199	33	204.75	98.5	86.5	55.25	93.25
K01178	96	177	253	297	137	164	74	70	182	24	66	151	180	145	81	65	236	181	373	198	205.75	111.25	105.75	117.75	247
K07059	180	390	100	160	302	184	51	87	121	6	49	53	96	39	24	16	120	46	109	85	207.5	156	57.25	43.75	90
K14340	91	122	219	398	221	193	89	94	345	51	134	328	342	265	190	135	678	529	1527	383	207.5	149.25	214.5	233	779.25
K11159	116	142	247	327	206	191	157	164	361	39	115	265	304	268	174	118	521	361	864	300	208	179.5	195	216	511.5
K07066	149	266	165	254	308	263	84	102	208	22	61	123	89	73	40	17	146	86	213	129	208.5	189.25	103.5	54.75	143.5
K14166	108	148	233	345	224	197	124	147	360	48	132	284	326	266	187	135	609	445	988	337	208.5	173	206	228.5	594.75
K05951	96	117	153	470	204	173	62	91	123	16	68	160	306	215	123	150	989	704	1246	1321	209	132.5	91.75	198.5	1065
K11739	103	230	214	289	77	103	32	44	71	10	39	63	69	69	24	27	61	57	210	28	209	64	45.75	47.25	89
K08693	69	194	208	366	125	145	51	90	171	27	66	158	121	101	64	69	176	141	286	116	209.25	102.75	105.5	88.75	179.75
K01208	88	166	271	319	241	196	69	99	394	50	168	321	189	191	107	69	594	398	1478	231	211	151.25	233.25	139	675.25
K12988	126	222	201	297	104	106	38	54	63	23	39	50	79	81	45	28	72	39	112	59	211.5	75.5	43.75	58.25	70.5
K02809	82	219	233	313	113	154	64	67	155	35	58	132	77	74	37	41	84	83	265	33	211.75	99.5	95	57.25	116.25
K05962	99	141	289	318	152	197	61	54	201	27	76	115	166	132	92	74	218	178	321	124	211.75	116	104.75	116	210.25
K10924	102	175	239	333	152	182	51	49	178	29	76	124	133	105	55	51	152	120	285	83	212.25	108.5	101.75	86	160
K12530	104	216	230	300	97	116	37	40	78	13	40	71	81	64	31	32	82	63	259	34	212.5	72.5	50.5	52	109.5
K12255	120	231	196	305	70	85	25	41	38	3	16	29	61	55	16	17	35	14	76	34	213	55.25	21.5	37.25	39.75
K00002	108	163	208	375	271	285	89	127	365	38	128	273	162	162	84	52	325	236	562	197	213.5	193	201	115	330
K08676	93	163	259	342	414	381	114	119	498	62	200	361	281	257	162	109	721	554	1425	540	214.25	257	280.25	202.25	810
K00011	112	129	154	463	242	225	89	112	165	21	56	178	280	172	102	126	868	580	1050	1253	214.5	167	105	170	937.75
K12995	117	228	201	313	111	155	38	57	91	14	28	96	71	60	28	21	69	45	146	51	214.75	90.25	57.25	45	77.75
K03396	126	139	233	364	124	145	139	148	286	22	107	172	358	303	179	174	591	463	909	491	215.5	139	146.75	253.5	613.5
K07468	198	353	124	187	325	178	57	95	126	4	36	81	87	52	27	13	108	49	133	100	215.5	163.75	61.75	44.75	97.5
K14449	99	150	241	375	187	252	67	76	223	34	92	207	359	336	176	159	834	748	1344	665	216.25	145.5	139	257.5	897.75
K01820	90	149	232	395	150	228	63	77	225	31	82	247	229	154	95	80	371	263	624	281	216.5	129.5	146.25	139.5	384.75
K02790	86	231	253	299	92	139	51	44	116	19	47	100	84	77	41	41	88	91	352	27	217.25	81.5	70.5	60.75	139.5
K09006	199	356	126	189	328	183	57	97	127	4	36	83	87	54	27	13	111	49	139	103	217.5	166.25	62.5	45.25	100.5
K01412	105	170	263	333	171	211	68	85	266	33	85	179	213	191	107	115	463	365	677	339	217.75	133.75	140.75	156.5	461
K01504	111	200	217	350	91	91	35	46	118	7	36	78	139	100	57	56	213	160	320	136	219.5	65.75	59.75	88	207.25
K03275	98	222	254	306	96	126	39	39	93	14	47	82	93	76	37	39	99	88	350	34	220	75	59	61.25	142.75
K12541	120	242	208	311	82	96	29	42	49	7	21	43	60	56	21	18	44	26	117	33	220.25	62.25	30	38.75	55
K06320	123	199	163	401	370	437	127	156	432	36	152	285	125	162	100	46	66	81	173	70	221.5	272.5	226.25	108.25	97.5
K14949	110	147	250	383	287	217	99	104	432	67	172	406	364	295	186	112	822	547	1664	340	222.5	176.75	269.25	239.25	843.25
K13950	108	157	272	360	257	219	97	118	402	59	164	342	278	249	148	95	691	459	1556	293	224.25	172.75	241.75	192.5	749.75
K09746	190	402	139	168	372	190	78	75	166	8	31	54	106	59	26	10	109	42	101	102	224.75	178.75	64.75	50.25	88.5
K09733	179	392	140	200	359	247	78	96	167	20	56	120	148	78	44	26	176	101	226	116	227.75	195	90.75	74	154.75
K07291	211	412	119	175	351	189	55	102	120	4	41	54	94	41	22	13	126	46	90	98	229.25	174.25	54.75	42.5	90
K12137	114	209	192	404	378	435	76	80	160	34	75	180	129	114	63	38	284	162	498	216	229.75	242.25	112.25	86	290
K00590	123	188	160	461	313	242	84	122	192	19	71	198	265	153	102	115	866	565	1066	1226	233	190.25	120	158.75	930.75
K02756	88	245	247	355	115	156	55	58	147	30	54	121	77	79	40	38	95	83	280	39	233.75	96	88	58.5	124.25
K06154	224	424	118	172	350	189	55	103	128	4	47	51	92	47	21	16	130	47	91	107	234.5	174.25	57.5	44	93.75
K08685	119	168	255	396	197	263	58	80	261	35	95	216	308	238	140	137	636	531	1034	544	234.5	149.5	151.75	205.75	686.25
K13015	127	209	229	374	247	264	105	114	237	57	107	251	245	240	149	90	410	343	684	263	234.75	182.5	163	181	425
K13061	102	225	373	241	66	78	39	32	65	8	29	45	80	54	50	24	97	52	213	27	235.25	53.75	36.75	52	97.25
K14578	133	141	263	409	191	199	85	93	269	28	80	134	210	166	86	66	218	160	325	179	236.5	142	127.75	132	220.5
K04035	154	226	232	335	282	288	135	148	335	56	131	212	233	251	144	110	416	336	633	314	236.75	213.25	183.5	184.5	424.75
K12684	99	241	257	350	188	233	57	60	130	22	71	130	103	94	46	44	142	122	433	62	236.75	134.5	88.25	71.75	189.75
K00258	101	141	289	425	190	168	51	52	250	26	84	189	285	208	138	94	694	558	1227	599	239	115.25	137.25	181.25	769.5
K14623	120	242	216	386	405	345	118	176	406	53	187	314	174	215	143	77	215	188	434	167	241	261	240	152.25	251
K15036	205	443	148	170	326	198	74	72	145	15	29	85	114	60	23	16	95	30	85	66	241.5	167.5	68.5	53.25	69
K05351	118	151	269	429	128	144	50	64	221	16	78	195	262	177	111	94	398	286	652	258	241.75	96.5	127.5	161	398.5
K12518	115	233	270	353	122	148	45	45	104	17	53	96	104	85	41	45	117	93	366	44	242.75	90	67.5	68.75	155
K12517	115	233	270	354	122	148	45	45	105	17	53	96	104	85	41	45	117	93	366	44	243	90	67.75	68.75	155
K10253	147	227	228	373	122	130	72	93	152	9	45	88	131	105	68	48	141	90	210	102	243.75	104.25	73.5	88	135.75
K14339	110	142	307	416	238	211	94	107	469	56	169	408	325	285	156	103	775	531	1833	341	243.75	162.5	275.5	217.25	870
K11089	124	216	239	399	123	123	37	61	154	9	45	110	144	101	63	60	190	140	324	136	244.5	86	79.5	92	197.5
K12519	117	234	272	357	123	150	45	46	106	17	54	98	106	86	41	45	118	94	369	44	245	91	68.75	69.5	156.25
K05977	94	203	376	308	140	106	43	78	82	8	33	66	72	74	43	25	92	84	238	47	245.25	91.75	47.25	53.5	115.25
K01210	149	239	290	305	98	123	111	143	165	10	59	93	134	135	97	65	131	81	189	133	245.75	118.75	81.75	107.75	133.5
K01828	137	177	331	343	176	150	104	111	272	28	99	189	231	200	130	75	514	309	1110	297	247	135.25	147	159	557.5
K01964	208	450	153	182	336	212	75	79	157	16	33	97	117	65	28	19	99	33	92	68	248.25	175.5	75.75	57.25	73
K03618	132	198	282	385	154	199	97	112	254	31	109	179	285	258	135	143	511	432	854	384	249.25	140.5	143.25	205.25	545.25
K13017	143	212	222	420	337	358	82	90	189	24	76	177	162	135	67	42	238	158	385	171	249.25	216.75	116.5	101.5	238
K13772	107	152	290	452	113	129	48	59	228	15	87	187	334	241	145	129	644	533	1020	433	250.25	87.25	129.25	212.25	657.5
K00972	122	160	167	553	349	344	105	147	238	43	109	285	288	216	147	136	933	635	1180	1322	250.5	236.25	168.75	196.75	1017.5
K04086	54	295	255	398	240	447	276	213	405	146	158	452	56	70	44	48	66	75	177	33	250.5	294	290.25	54.5	87.75
K11533	132	176	296	401	270	219	94	116	425	56	184	432	359	304	178	114	1074	703	2548	421	251.25	174.75	274.25	238.75	1186.5
K12542	139	266	236	371	157	184	36	56	78	14	35	80	79	76	31	20	83	51	184	71	253	108.25	51.75	51.5	97.25
K02755	97	268	264	385	142	174	60	68	168	37	67	141	102	103	53	45	132	113	354	55	253.5	111	103.25	75.75	163.5
K13530	89	273	248	410	213	246	97	154	230	50	94	234	76	90	51	53	78	64	141	48	255	177.5	152	67.5	82.75
K07069	95	253	229	444	230	260	78	124	228	42	82	203	105	113	63	50	137	103	219	92	255.25	173	138.75	82.75	137.75
K06922	210	402	180	234	389	242	109	159	252	21	90	157	177	124	72	52	303	181	478	201	256.5	224.75	130	106.25	290.75
K01073	82	228	236	484	183	193	77	107	173	47	69	198	97	106	63	81	113	79	170	74	257.5	140	121.75	86.75	109
K11909	116	258	298	358	113	147	47	45	107	18	53	93	104	81	44	40	113	94	378	37	257.5	88	67.75	67.25	155.5
K00570	113	144	317	461	148	176	67	83	325	29	116	286	301	223	134	107	525	400	1072	300	258.75	118.5	189	191.25	574.25
K03221	105	263	371	303	83	108	46	41	107	15	43	82	100	79	47	39	121	92	356	32	260.5	69.5	61.75	66.25	150.25
K08078	119	187	328	408	301	245	93	131	512	75	234	486	364	313	188	123	1032	714	2395	398	260.5	192.5	326.75	247	1134.75
K10564	120	160	298	469	117	136	82	100	251	16	96	195	344	271	169	147	655	540	1032	484	261.75	108.75	139.5	232.75	677.75
K06986	155	229	262	406	176	148	68	79	171	48	86	152	162	158	109	70	263	158	422	182	263	117.75	114.25	124.75	256.25
K00603	171	230	210	446	742	631	146	166	568	57	201	338	205	290	96	56	389	279	703	331	264.25	421.25	291	161.75	425.5
K13048	223	489	159	186	357	212	82	78	156	14	32	89	124	66	25	16	98	31	95	74	264.25	182.25	72.75	57.75	74.5
K13678	58	309	264	429	268	498	297	224	437	148	171	484	58	73	46	46	72	80	206	52	265	321.75	310	55.75	102.5
K10710	121	271	252	417	383	415	137	206	420	53	176	331	188	204	103	80	271	254	517	176	265.25	285.25	245	143.75	304.5
K01499	183	353	232	296	358	295	92	101	253	25	69	150	159	112	69	45	217	150	304	170	266	211.5	124.25	96.25	210.25
K06118	120	201	272	474	173	184	80	98	264	45	91	231	269	240	134	135	530	457	879	363	266.75	133.75	157.75	194.5	557.25
K02589	160	240	214	458	629	595	131	160	520	52	168	335	207	265	97	56	346	252	612	275	268	378.75	268.75	156.25	371.25
K10716	114	268	310	383	123	167	54	53	140	20	68	118	127	107	47	51	147	135	460	58	268.75	99.25	86.5	83	200
K13875	143	173	301	459	236	258	95	93	326	40	85	203	231	158	79	69	231	187	370	135	269	170.5	163.5	134.25	230.75
K01713	146	220	271	444	240	205	74	84	283	26	88	208	279	185	119	80	382	248	635	205	270.25	150.75	151.25	165.75	367.5
K13503	142	165	309	466	131	156	129	151	327	19	114	233	388	300	193	167	685	530	1055	502	270.5	141.75	173.25	262	693
K02590	162	243	218	466	634	596	133	162	522	53	169	339	208	268	99	57	349	254	614	277	272.25	381.25	270.75	158	373.5
K13693	130	176	321	462	331	258	116	132	491	79	192	488	413	367	217	134	953	640	2061	399	272.25	209.25	312.5	282.75	1013.25
K11383	153	289	259	391	100	119	39	57	65	8	29	47	92	80	31	24	48	20	107	55	273	78.75	37.25	56.75	57.5
K07123	169	295	315	314	255	181	79	88	193	12	49	103	153	98	71	38	189	100	307	122	273.25	150.75	89.25	90	179.5
K14268	154	289	259	392	99	119	39	56	65	8	29	47	92	80	31	24	47	20	107	54	273.5	78.25	37.25	56.75	57
K13623	113	174	319	489	146	207	76	87	281	22	106	236	382	284	181	158	835	703	1410	656	273.75	129	161.25	251.25	901
K00471	130	271	314	381	140	154	60	59	134	21	55	107	154	129	71	51	214	167	383	126	274	103.25	79.25	101.25	222.5
K00584	233	501	158	204	433	246	84	104	180	10	44	69	134	62	32	14	139	59	139	111	274	216.75	75.75	60.5	112
K00518	139	180	323	456	338	282	119	126	503	82	189	510	454	359	223	133	923	637	1737	390	274.5	216.25	321	292.25	921.75
K14333	125	171	307	499	247	271	99	127	358	33	121	234	282	223	131	109	430	338	762	274	275.5	186	186.5	186.25	451
K12252	136	255	283	433	115	127	45	59	147	11	50	101	186	135	72	73	282	230	471	204	276.75	86.5	77.25	116.5	296.75
K05525	159	204	370	377	292	256	211	214	435	68	167	329	396	367	267	156	723	522	1153	381	277.5	243.25	249.75	296.5	694.75
K01120	93	230	315	478	180	231	65	66	239	20	63	137	221	175	97	88	215	180	430	180	279	135.5	114.75	145.25	251.25
K08299	144	224	339	424	164	200	167	181	345	32	129	212	318	293	180	154	514	417	879	376	282.75	178	179.5	236.25	546.5
K08226	140	200	310	484	191	233	128	127	339	50	149	251	455	453	223	241	1010	886	1589	800	283.5	169.75	197.25	343	1071.25
K07489	153	288	300	395	176	185	56	57	131	19	60	110	130	102	47	50	146	106	403	63	284	118.5	80	82.25	179.5
K08985	159	302	274	413	104	125	41	57	72	9	34	51	97	85	34	26	53	23	124	56	287	81.75	41.5	60.5	64
K11384	160	295	272	422	115	126	42	66	76	9	32	60	101	90	35	37	113	52	181	165	287.25	87.25	44.25	65.75	127.75
K10021	122	231	383	428	111	146	51	58	182	21	78	152	207	137	98	73	299	199	560	167	291	91.5	108.25	128.75	306.25
K08319	124	286	392	364	127	158	57	48	126	20	62	104	109	94	53	42	148	110	424	46	291.5	97.5	78	74.5	182
K12454	146	205	226	589	343	347	106	162	260	28	85	279	340	221	148	163	1064	699	1313	1426	291.5	239.5	163	218	1125.5
K01632	181	218	323	445	374	378	179	194	522	79	231	572	540	413	289	187	1043	765	2260	501	291.75	281.25	351	357.25	1142.25
K12989	134	179	380	474	127	156	91	111	280	19	101	201	338	247	166	134	535	372	840	392	291.75	121.25	150.25	221.25	534.75
K09607	143	196	350	486	359	286	145	152	521	86	218	544	452	394	259	146	924	715	1846	390	293.75	235.5	342.25	312.75	968.75
K01602	179	208	337	452	202	271	141	177	388	42	142	254	404	364	202	195	782	666	1282	617	294	197.75	206.5	291.25	836.75
K07535	131	206	337	502	313	306	140	180	469	63	154	362	329	309	173	127	706	489	1238	336	294	234.75	262	234.5	692.25
K14447	131	187	353	510	277	276	118	127	440	67	166	400	565	507	288	226	1294	1105	2265	836	295.25	199.5	268.25	396.5	1375
K11474	155	304	308	416	114	142	49	57	98	11	44	67	125	105	41	33	94	66	241	71	295.75	90.5	55	76	118
K13622	125	191	340	527	154	222	82	95	317	26	114	256	405	301	197	171	873	734	1481	703	295.75	138.25	178.25	268.5	947.75
K07653	137	187	360	502	381	312	135	154	597	95	237	562	501	406	245	157	1074	726	2212	448	296.5	245.5	372.75	327.25	1115
K00210	144	201	339	512	218	235	89	95	351	42	122	278	340	252	145	126	586	445	904	393	299	159.25	198.25	215.75	582
K01844	155	206	286	550	418	410	122	161	499	65	180	430	345	335	189	116	634	496	1321	336	299.25	277.75	293.5	246.25	696.75
K00808	157	181	342	518	145	176	144	171	340	18	119	230	420	348	223	188	804	623	1170	632	299.5	159	176.75	294.75	807.25
K08690	167	177	334	530	291	298	83	101	357	26	122	226	257	192	97	68	232	168	447	124	302	193.25	182.75	153.5	242.75
K11249	134	287	289	499	328	346	103	150	317	51	156	224	147	154	103	72	147	111	343	83	302.25	231.75	187	119	171
K14750	170	176	333	530	290	299	82	102	359	26	123	230	260	192	100	70	242	176	457	133	302.25	193.25	184.5	155.5	252
K14751	170	176	333	530	290	299	82	102	359	26	123	230	260	192	100	70	242	176	457	133	302.25	193.25	184.5	155.5	252
K09143	247	477	272	222	345	230	88	111	138	9	59	73	136	67	52	23	192	79	209	136	304.5	193.5	69.75	69.5	154
K11915	171	330	292	432	115	132	43	63	72	9	36	55	109	97	36	31	59	25	128	62	306.25	88.25	43	68.25	68.5
K10025	174	321	289	442	130	146	50	67	94	14	43	66	119	104	42	33	81	40	143	68	306.5	98.25	54.25	74.5	83
K02826	229	506	219	274	372	246	92	97	198	24	48	128	134	80	35	28	119	49	129	84	307	201.75	99.5	69.25	95.25
K05971	130	157	218	724	308	244	62	132	167	18	69	234	409	209	147	202	1646	1091	1950	2422	307.25	186.5	122	241.75	1777.25
K13007	170	306	299	456	208	241	50	71	89	14	40	94	105	93	39	27	107	55	200	91	307.75	142.5	59.25	66	113.25
K00365	125	205	415	494	334	308	135	159	636	79	218	493	439	359	237	160	917	703	1739	459	309.75	234	356.5	298.75	954.5
K14749	177	184	339	545	299	311	86	108	374	30	133	256	286	208	111	77	273	204	505	158	311.25	201	198.25	170.5	285
K00466	165	302	320	462	202	202	85	96	278	42	113	279	233	190	109	78	403	290	726	201	312.25	146.25	178	152.5	405
K14335	156	265	325	504	185	192	85	92	303	39	114	257	255	204	121	95	441	336	902	254	312.5	138.5	178.25	168.75	483.25
K04016	141	316	355	443	152	195	61	60	146	25	72	128	125	107	51	49	142	125	492	49	313.75	117	92.75	83	202
K03093	135	305	296	526	637	666	178	270	465	105	211	589	327	302	169	109	511	428	895	247	315.5	437.75	342.5	226.75	520.25
K07227	192	274	275	523	412	497	157	173	278	46	124	231	198	198	121	88	327	215	619	298	316	309.75	169.75	151.25	364.75
K12283	142	249	421	452	160	188	58	69	191	32	83	141	184	126	68	70	169	165	439	92	316	118.75	111.75	112	216.25
K09805	171	282	240	574	588	660	133	108	244	60	123	247	178	182	112	55	354	227	713	280	316.75	372.25	168.5	131.75	393.5
K02827	232	513	231	293	378	255	93	101	203	26	50	137	137	87	39	30	123	54	140	88	317.25	206.75	104	73.25	101.25
K07332	273	581	173	242	498	264	95	122	192	9	48	79	136	70	28	14	168	60	120	138	317.25	244.75	82	62	121.5
K14579	180	193	344	560	299	311	85	110	375	28	131	246	270	202	106	75	258	191	483	154	319.25	201.25	195	163.25	271.5
K14585	181	195	362	568	300	315	89	108	379	28	129	245	324	255	126	98	425	374	773	278	326.5	203	195.25	200.75	462.5
K00435	130	228	397	557	227	232	75	88	295	39	97	223	278	234	136	107	576	502	958	420	328	155.5	163.5	188.75	614
K14269	172	323	322	496	129	141	48	70	117	10	47	86	161	124	58	55	163	108	288	136	328.25	97	65	99.5	173.75
K08085	181	331	326	477	148	162	50	71	88	11	40	68	112	101	43	34	66	40	157	71	328.75	107.75	51.75	72.5	83.5
K01829	181	239	341	555	515	504	109	105	441	49	145	259	292	282	99	67	482	336	818	403	329	308.25	223.5	185	509.75
K08178	155	314	483	364	144	157	80	72	189	28	76	153	190	125	99	67	270	178	555	104	329	113.25	111.5	120.25	276.75
K08777	324	277	381	339	854	375	115	137	478	19	101	99	238	147	41	21	525	125	422	338	330.25	370.25	174.25	111.75	352.5
K09706	160	297	307	558	476	416	155	196	577	55	225	432	316	297	180	111	396	295	689	258	330.5	310.75	322.25	226	409.5
K11640	324	280	380	341	856	376	115	138	479	18	101	102	238	148	40	22	525	125	423	338	331.25	371.25	175	112	352.75
K11641	324	280	380	341	856	376	115	138	479	18	101	102	238	148	40	22	525	125	423	338	331.25	371.25	175	112	352.75
K05961	324	279	382	343	854	376	115	138	477	19	101	99	238	148	40	21	525	126	423	338	332	370.75	174	111.75	353
K00947	228	323	318	461	202	237	190	220	310	24	108	162	251	261	161	128	394	320	574	400	332.5	212.25	151	200.25	422
K06315	325	281	382	343	856	378	116	140	481	18	102	103	239	149	41	22	526	126	424	338	332.75	372.5	176	112.75	353.5
K11021	182	337	382	431	94	119	43	57	71	10	27	47	86	63	47	30	80	45	166	41	333	78.25	38.75	56.5	83
K02547	170	357	228	578	708	693	225	324	683	82	285	521	177	261	145	78	145	105	251	91	333.25	487.5	392.75	165.25	148
K09683	324	281	385	345	856	380	115	140	483	19	102	104	240	149	41	22	526	127	425	339	333.75	372.75	177	113	354.25
K09516	218	410	282	434	471	423	101	117	320	37	115	215	274	215	102	59	430	313	708	340	336	278	171.75	162.5	447.75
K11949	180	205	391	569	329	351	105	127	472	40	159	300	284	217	119	84	328	218	611	160	336.25	228	242.75	176	329.25
K13276	326	285	386	349	858	380	116	140	482	19	102	104	239	149	41	23	526	126	425	339	336.5	373.5	176.75	113	354
K11357	174	210	379	588	161	205	164	183	411	28	143	279	472	383	245	214	819	667	1255	662	337.75	178.25	215.25	328.5	850.75
K05363	112	358	305	581	229	266	103	162	237	63	103	268	107	122	73	74	119	107	206	65	339	190	167.75	94	124.25
K13582	174	210	383	589	166	205	168	185	398	28	140	274	474	398	246	212	829	670	1250	672	339	181	210	332.5	855.25
K06342	326	285	392	354	859	383	116	142	486	20	102	107	240	150	42	24	528	128	429	340	339.25	375	178.75	114	356.25
K04013	152	343	381	482	173	213	68	64	162	28	82	140	135	117	57	55	159	136	528	54	339.5	129.5	103	91	219.25
K01143	187	204	388	580	307	324	89	110	380	27	132	239	276	208	105	79	280	207	527	152	339.75	207.5	194.5	167	291.5
K07494	167	279	395	519	314	323	147	165	435	50	152	320	366	294	207	140	626	565	1011	410	340	237.25	239.25	251.75	653
K07445	252	453	257	401	392	264	106	160	259	17	83	161	245	146	82	67	357	181	478	241	340.75	230.5	130	135	314.25
K01406	183	366	313	502	122	142	46	67	89	12	45	75	149	142	49	56	208	169	360	153	341	94.25	55.25	99	222.5
K06421	328	291	392	358	872	396	118	148	497	21	107	120	244	155	46	25	535	136	439	344	342.25	383.5	186.25	117.5	363.5
K12537	177	342	359	505	125	148	46	70	113	21	48	91	114	80	33	45	89	97	342	46	345.75	97.25	68.25	68	143.5
K08261	152	223	378	631	193	207	73	88	335	28	119	270	439	322	189	190	807	622	1283	571	346	140.25	188	285	820.75
K02254	328	295	403	366	865	387	119	147	493	20	105	113	243	152	43	24	529	129	431	341	348	379.5	182.75	115.5	357.5
K07167	150	252	467	523	200	233	108	111	328	36	121	234	428	387	209	189	883	794	1361	650	348	163	179.75	303.25	922
K05599	143	311	495	447	153	132	46	91	72	4	27	56	65	63	33	21	31	22	124	26	349	105.5	39.75	45.5	50.75
K05600	143	311	495	447	153	132	46	91	72	4	27	56	65	63	33	21	31	22	124	26	349	105.5	39.75	45.5	50.75
K11311	143	311	495	447	153	132	46	91	72	4	27	56	65	63	33	21	31	22	124	26	349	105.5	39.75	45.5	50.75
K03794	330	297	404	367	867	386	122	147	493	20	106	114	244	153	42	24	530	129	431	342	349.5	380.5	183.25	115.75	358
K06429	330	299	402	369	868	389	121	147	496	21	107	113	244	154	43	25	531	130	433	342	350	381.25	184.25	116.5	359
K01431	165	216	433	589	255	273	162	171	536	48	179	345	489	400	223	201	871	761	1466	609	350.75	215.25	277	328.25	926.75
K11614	329	297	403	375	867	393	119	147	493	22	107	115	245	155	44	28	533	131	438	343	351	381.5	184.25	118	361.25
K11615	329	299	403	375	866	392	119	147	493	22	107	114	244	155	44	27	531	131	438	343	351.5	381	184	117.5	360.75
K14727	152	255	458	543	337	319	136	148	489	74	207	465	435	370	227	154	790	674	1701	402	352	235	308.75	296.5	891.75
K02247	330	301	399	379	867	390	118	146	497	22	106	113	242	153	44	25	530	130	434	342	352.25	380.25	184.5	116	359
K00720	185	312	359	554	258	260	143	154	317	44	130	258	369	331	185	162	640	550	1164	484	352.5	203.75	187.25	261.75	709.5
K06312	333	297	410	372	866	388	121	145	488	21	105	113	245	156	45	25	538	136	444	347	353	380	181.75	117.75	366.25
K06336	330	299	408	377	868	391	119	148	498	22	107	117	244	154	44	26	531	131	436	343	353.5	381.5	186	117	360.25
K06431	330	301	409	374	869	391	121	149	498	21	108	115	245	154	44	25	532	131	436	342	353.5	382.5	185.5	117	360.25
K06348	331	302	406	379	870	395	121	150	497	22	108	118	246	157	44	26	532	131	436	343	354.5	384	186.25	118.25	360.5
K10535	170	322	315	611	509	566	100	118	266	39	103	218	260	201	130	77	284	188	577	244	354.5	323.25	156.5	167	323.25
K01913	180	233	436	570	445	352	200	222	618	90	230	527	517	471	284	191	1026	780	1909	526	354.75	304.75	366.25	365.75	1060.25
K06113	172	260	469	519	767	682	151	132	667	66	264	453	386	431	189	116	740	542	1346	551	355	433	362.5	280.5	794.75
K11686	331	303	411	381	872	393	120	150	500	22	107	119	245	155	44	27	532	132	437	343	356.5	383.75	187	117.75	361
K11632	334	302	413	379	876	400	125	149	500	25	109	123	245	157	46	28	534	132	440	346	357	387.5	189.25	119	363
K05519	331	305	411	382	872	394	121	150	500	22	107	119	245	155	44	27	532	132	437	343	357.25	384.25	187	117.75	361
K00197	149	375	325	582	506	457	157	197	528	57	185	357	269	296	162	105	182	154	477	147	357.75	329.25	281.75	208	240
K04024	171	342	362	557	443	479	162	208	523	65	196	370	221	224	119	87	305	257	742	165	358	323	288.5	162.75	367.25
K00392	148	322	500	463	198	254	59	115	143	21	51	140	95	89	35	25	83	60	201	61	358.25	156.5	88.75	61	101.25
K09711	296	638	221	278	499	307	100	123	221	19	49	130	169	100	44	27	178	85	189	125	358.25	257.25	104.75	85	144.25
K06428	332	306	413	384	873	395	121	150	502	23	109	120	246	157	45	27	534	133	440	344	358.75	384.75	188.5	118.75	362.75
K06432	332	306	413	384	873	395	121	150	502	23	109	120	246	156	45	27	534	133	440	344	358.75	384.75	188.5	118.5	362.75
K07281	200	268	390	577	261	265	101	117	263	40	124	175	277	247	102	67	151	89	315	195	358.75	186	150.5	173.25	187.5
K10810	334	306	413	382	879	399	125	150	508	24	113	121	247	157	46	26	534	133	439	344	358.75	388.25	191.5	119	362.5
K06303	333	306	415	382	873	394	122	149	500	22	109	118	247	158	46	26	537	135	443	346	359	384.5	187.25	119.25	365.25
K12538	182	360	370	524	131	153	48	72	118	22	50	94	117	83	34	47	92	97	348	48	359	101	71	70.25	146.25
K14584	199	221	390	626	323	339	100	118	409	33	142	264	349	277	138	107	459	400	821	299	359	220	212	217.75	494.75
K01145	143	296	532	467	181	141	49	100	72	4	28	61	66	66	34	21	31	21	123	25	359.5	117.75	41.25	46.75	50
K06304	333	308	413	384	875	396	122	150	502	22	109	118	247	156	45	27	533	135	439	343	359.5	385.75	187.75	118.75	362.5
K14445	183	344	427	484	382	388	102	118	293	38	104	218	218	217	106	64	375	242	577	332	359.5	247.5	163.25	151.25	381.5
K07256	188	211	406	638	326	325	98	123	418	29	143	268	339	248	131	107	376	275	678	229	360.75	218	214.5	206.25	389.5
K06371	333	308	416	387	874	397	122	151	503	23	109	121	247	157	45	28	534	133	441	344	361	386	189	119.25	363
K00686	333	308	416	388	875	398	122	151	503	23	109	122	247	159	46	28	536	136	445	346	361.25	386.5	189.25	120	365.75
K06422	333	308	418	386	874	395	124	152	503	23	108	123	247	157	45	28	534	134	440	345	361.25	386.25	189.25	119.25	363.25
K02799	143	270	433	602	231	239	103	109	423	53	145	343	287	251	159	127	556	461	1395	327	362	170.5	241	206	684.75
K06433	333	309	417	390	875	398	122	151	503	23	109	121	247	157	45	28	534	134	441	344	362.25	386.5	189	119.25	363.25
K06299	335	309	418	388	875	397	123	150	501	23	109	119	248	158	47	27	537	135	445	346	362.5	386.25	188	120	365.75
K06300	335	309	419	388	875	397	123	150	501	23	109	119	248	158	46	27	537	136	445	346	362.75	386.25	188	119.75	366
K06301	335	310	419	388	875	397	123	150	501	23	109	119	248	158	46	27	537	136	445	347	363	386.25	188	119.75	366.25
K06302	335	310	419	388	875	397	123	150	501	23	109	119	248	158	46	27	537	136	445	347	363	386.25	188	119.75	366.25
K11631	342	309	420	388	888	411	125	151	506	26	116	134	249	163	52	29	538	134	445	353	364.75	393.75	195.5	123.25	367.5
K11629	336	310	424	390	882	404	128	154	508	25	112	128	248	158	47	27	535	133	441	346	365	392	193.25	120	363.75
K11630	336	310	424	390	882	404	128	154	508	25	112	128	248	158	47	27	535	133	441	346	365	392	193.25	120	363.75
K06318	335	311	423	392	876	399	123	151	505	24	110	123	248	160	47	28	539	137	448	347	365.25	387.25	190.5	120.75	367.75
K06718	155	287	482	538	351	396	103	136	345	52	141	334	330	269	157	104	555	429	1060	329	365.5	246.5	218	215	593.25
K08688	169	261	434	598	252	244	107	120	458	57	169	376	518	419	221	226	1173	945	1961	815	365.5	180.75	265	346	1223.5
K08713	332	315	421	395	884	414	130	159	516	27	115	134	249	158	46	29	539	136	448	345	365.75	396.75	198	120.5	367
K00082	249	385	369	461	520	389	164	201	563	72	181	423	420	337	208	131	778	524	1445	383	366	318.5	309.75	274	782.5
K13592	187	231	410	636	175	218	177	195	425	30	156	299	508	431	266	230	918	736	1369	741	366	191.25	227.5	358.75	941
K08138	185	303	493	484	636	575	126	101	507	46	194	275	242	287	127	65	475	328	933	346	366.25	359.5	255.5	180.25	520.5
K06327	335	314	424	394	878	402	125	154	508	24	111	126	249	159	46	28	536	136	443	347	366.75	389.75	192.25	120.5	365.5
K11637	334	314	421	399	878	399	124	157	508	24	111	129	248	159	46	28	537	134	445	343	367	389.5	193	120.25	364.75
K11638	335	315	423	402	878	400	124	158	508	24	112	129	249	158	47	28	537	134	446	344	368.75	390	193.25	120.5	365.25
K07326	218	256	304	700	689	789	136	122	357	58	150	297	262	215	111	59	459	267	752	332	369.5	434	215.5	161.75	452.5
K13275	336	316	425	402	878	402	124	158	513	25	113	132	249	160	48	29	537	135	459	344	369.75	390.5	195.75	121.5	368.75
K06417	337	316	428	402	879	403	124	153	507	24	111	126	250	161	48	29	540	138	452	348	370.75	389.75	192	122	369.5
K06419	337	319	422	406	894	415	124	160	524	26	119	139	252	162	48	29	541	140	454	350	371	398.25	202	122.75	371.25
K02239	336	317	427	407	882	408	124	155	510	25	113	131	251	164	49	30	542	139	455	349	371.75	392.25	194.75	123.5	371.25
K14446	169	247	436	639	399	385	160	176	611	104	242	586	727	633	367	278	1580	1312	2760	955	372.75	280	385.75	501.25	1651.75
K05793	177	336	430	553	201	227	84	83	239	42	100	207	237	179	95	93	315	285	807	135	374	148.75	147	151	385.5
K09388	338	322	428	411	885	404	126	160	515	25	114	135	252	161	48	30	538	137	449	346	374.75	393.75	197.25	122.75	367.5
K11104	169	353	363	616	455	531	145	207	475	53	189	345	179	187	116	66	172	131	395	96	375.25	334.5	265.5	137	198.5
K06401	338	321	431	414	884	410	125	156	511	25	113	133	252	164	50	31	543	140	457	350	376	393.75	195.5	124.25	372.5
K00066	232	383	355	537	215	224	116	137	211	28	82	148	244	196	116	81	253	155	441	198	376.75	173	117.25	159.25	261.75
K13479	164	382	324	640	552	670	182	282	567	73	224	403	184	203	108	87	149	134	367	86	377.5	421.5	316.75	145.5	184
K06305	340	323	438	412	886	408	127	157	512	25	113	132	253	163	49	31	544	141	458	352	378.25	394.5	195.5	124	373.75
K01274	136	375	388	615	333	525	329	252	622	158	232	594	221	199	142	105	403	342	876	256	378.5	359.75	401.5	166.75	469.25
K13779	203	376	380	558	185	184	63	87	118	15	47	82	133	114	55	41	96	55	185	80	379.25	129.75	65.5	85.75	104
K06426	341	327	438	413	899	417	129	161	523	29	119	142	254	164	49	30	545	141	460	354	379.75	401.5	203.25	124.25	375
K06375	338	329	440	415	887	413	136	168	529	29	119	146	252	162	49	32	539	139	453	347	380.5	401	205.75	123.75	369.5
K06294	340	326	439	420	887	412	127	158	514	26	114	136	254	166	50	32	544	141	459	352	381.25	396	197.5	125.5	374
K01281	100	420	383	624	354	567	323	268	551	175	219	614	175	178	108	95	268	231	516	146	381.75	378	389.75	139	290.25
K10024	211	383	429	505	150	174	64	80	124	17	54	81	154	121	66	41	126	61	213	79	382	117	69	95.5	119.75
K10674	196	302	486	549	339	378	148	175	372	44	138	321	362	280	185	110	523	371	890	328	383.25	260	218.75	234.25	528
K06386	341	329	440	425	890	415	128	160	516	27	115	137	255	167	51	32	548	144	471	356	383.75	398.25	198.75	126.25	379.75
K06434	341	331	440	423	899	426	129	160	520	27	117	141	258	169	51	33	553	147	470	354	383.75	403.5	201.25	127.75	381
K01994	342	332	439	423	903	423	129	163	526	30	121	148	257	168	51	32	550	143	471	358	384	404.5	206.25	127	380.5
K11619	340	332	443	422	889	415	137	169	530	30	119	148	253	162	49	32	539	140	454	347	384.25	402.5	206.75	124	370
K13300	340	332	444	422	889	415	137	169	530	30	120	148	253	163	49	32	539	140	455	348	384.5	402.5	207	124.25	370.5
K00561	132	393	348	666	268	296	106	173	282	64	114	298	119	142	86	84	126	118	227	74	384.75	210.75	189.5	107.75	136.25
K13767	342	330	440	430	898	418	132	166	530	27	120	153	255	164	50	32	541	144	461	352	385.5	403.5	207.5	125.25	374.5
K06328	343	332	442	426	905	425	129	164	527	30	122	150	257	168	51	32	548	144	465	355	385.75	405.75	207.25	127	378
K07316	209	301	391	643	590	563	154	169	485	97	210	504	367	309	183	113	764	487	1384	410	386	369	324	243	761.25
K07086	187	307	436	615	266	336	116	119	410	55	146	243	345	288	163	134	686	596	1222	576	386.25	209.25	213.5	232.5	770
K09991	193	246	447	659	190	237	178	208	440	35	169	307	515	441	269	233	936	764	1399	754	386.25	203.25	237.75	364.5	963.25
K09682	340	334	444	428	893	421	137	172	534	30	121	153	254	166	51	34	541	141	456	348	386.5	405.75	209.5	126.25	371.5
K08966	341	334	446	426	892	417	138	169	529	30	121	148	254	167	50	33	546	145	463	351	386.75	404	207	126	376.25
K12243	210	241	417	682	362	377	110	148	469	38	158	300	316	245	124	98	298	214	559	180	387.5	249.25	241.25	195.75	312.75
K10023	212	388	435	517	153	177	65	82	126	17	56	82	157	123	66	42	130	63	218	80	388	119.25	70.25	97	122.75
K13589	206	263	424	660	201	235	186	206	446	33	161	317	524	439	275	237	933	749	1399	752	388.25	207	239.25	368.75	958.25
K10713	263	509	324	459	394	349	103	143	270	28	92	179	207	135	93	66	289	195	355	204	388.75	247.25	142.25	125.25	260.75
K05518	341	339	438	443	893	417	128	165	524	27	120	145	254	166	51	35	544	142	464	350	390.25	400.75	204	126.5	375
K07476	346	337	450	436	902	427	135	169	531	30	121	152	257	169	53	33	545	146	462	353	392.25	408.25	208.5	128	376.5
K12536	195	376	407	591	152	182	65	83	169	28	71	125	155	119	55	69	153	146	449	116	392.25	120.5	98.25	99.5	216
K06311	345	336	452	438	912	432	133	164	531	28	119	148	265	174	57	32	574	163	512	365	392.75	410.25	206.5	132	403.5
K00103	193	249	440	690	394	314	140	153	596	80	216	571	515	395	257	158	1008	681	1810	462	393	250.25	365.75	331.25	990.25
K06595	344	339	456	433	895	422	140	174	535	30	120	156	257	166	51	34	546	146	464	354	393	407.75	210.25	127	377.5
K09957	218	272	416	669	389	344	145	153	515	65	214	539	626	426	296	189	1161	821	2275	550	393.75	257.75	333.25	384.25	1201.75
K06720	168	308	522	580	368	411	119	152	377	56	154	356	363	294	177	115	608	473	1145	366	394.5	262.5	235.75	237.25	648
K03888	344	341	455	442	898	426	138	175	536	31	122	160	257	168	53	35	548	147	468	353	395.5	409.25	212.25	128.25	379
K09483	162	327	620	474	181	147	58	100	83	5	33	61	89	73	54	24	62	35	178	29	395.75	121.5	45.5	60	76
K03887	346	344	457	444	901	431	138	177	537	31	122	162	257	171	53	35	551	147	476	356	397.75	411.75	213	129	382.5
K06349	345	344	457	445	899	427	139	175	538	32	123	159	258	170	54	35	548	147	470	353	397.75	410	213	129.25	379.5
K06413	349	343	449	457	933	450	135	170	545	31	124	157	271	181	61	35	585	170	530	371	399.5	422	214.25	137	414
K08164	168	288	476	668	342	286	129	174	533	60	226	443	399	338	211	151	901	603	1966	441	400	232.75	315.5	274.75	977.75
K13655	193	402	416	589	164	174	66	67	166	20	61	112	138	106	45	55	173	132	489	69	400	117.75	89.75	86	215.75
K03223	228	366	471	536	182	202	132	148	239	21	84	140	227	187	119	78	227	138	391	172	400.25	166	121	152.75	232
K09925	209	260	442	690	360	383	100	140	448	36	155	295	312	237	122	91	310	229	621	159	400.25	245.75	233.5	190.5	329.75
K02497	348	344	460	452	907	432	136	171	535	32	124	158	259	172	55	35	549	147	471	354	401	411.5	212.25	130.25	380.25
K12263	346	345	464	451	904	435	140	177	541	32	127	161	262	173	55	35	550	149	478	356	401.5	414	215.25	131.25	383.25
K07279	182	337	450	644	186	218	69	83	241	23	94	186	260	178	105	79	303	207	692	154	403.25	139	136	155.5	339
K09931	163	290	493	675	339	373	107	124	388	52	125	318	374	308	182	116	736	570	1259	598	405.25	235.75	220.75	245	790.75
K02164	189	290	445	698	229	252	111	130	337	30	123	247	451	338	205	181	789	628	1293	602	405.5	180.5	184.25	293.75	828
K11210	355	355	462	450	892	417	131	160	512	25	113	134	255	165	49	32	541	139	460	351	405.5	400	196	125.25	372.75
K00533	200	385	295	744	725	816	231	334	720	79	302	535	220	242	151	77	146	123	254	125	406	526.5	409	172.5	162
K05739	356	364	458	446	988	507	160	201	605	37	151	201	270	184	56	34	572	159	529	360	406	464	248.5	136	405
K02862	348	350	464	463	907	432	143	178	544	32	125	167	265	176	59	40	588	174	519	421	406.25	415	217	135	425.5
K06313	354	350	455	466	961	474	139	192	562	35	134	207	278	192	61	43	582	169	499	372	406.25	441.5	234.5	143.5	405.5
K08721	219	262	445	708	362	377	98	138	448	34	149	287	314	237	118	90	309	225	566	168	408.5	243.75	229.5	189.75	317
K04766	353	358	471	468	928	458	148	184	555	37	132	174	266	177	58	38	560	155	490	356	412.5	429.5	224.5	134.75	390.25
K14974	218	267	525	640	325	342	104	115	401	28	140	248	323	237	129	87	337	248	617	178	412.5	221.5	204.25	194	345
K07692	352	362	468	469	914	441	143	177	550	33	129	168	267	176	56	39	579	163	513	366	412.75	418.75	220	134.5	405.25
K10709	185	402	345	725	607	696	204	295	591	75	261	466	252	249	140	106	296	266	534	198	414.25	450.5	348.25	186.75	323.5
K04712	232	226	511	689	294	248	64	76	392	23	114	217	476	308	198	155	1275	1054	1900	1087	414.5	170.5	186.5	284.25	1329
K01502	237	313	626	483	234	235	195	210	336	26	123	197	315	265	234	130	449	303	730	295	414.75	218.5	170.5	236	444.25
K06425	354	361	471	473	925	448	135	174	543	32	125	169	268	180	62	38	569	161	501	369	414.75	420.5	217.25	137	400
K02250	351	365	475	472	916	449	155	187	568	37	136	178	259	170	55	36	545	147	469	354	415.75	426.75	229.75	130	378.75
K10780	355	371	463	477	939	482	141	182	571	37	128	201	287	194	66	39	629	190	625	383	416.5	436	234.25	146.5	456.75
K08298	190	341	479	659	476	458	136	176	624	97	293	586	434	375	219	151	1157	808	2722	460	417.25	311.5	400	294.75	1286.75
K02277	352	367	478	476	931	488	145	186	561	37	129	195	268	181	57	37	564	159	497	363	418.25	437.5	230.5	135.75	395.75
K09692	201	471	329	672	724	716	276	354	760	112	318	581	213	267	153	86	141	131	299	108	418.25	517.5	442.75	179.75	169.75
K02490	356	364	473	486	939	465	148	187	567	37	133	183	273	184	62	39	576	165	504	368	419.75	434.75	230	139.5	403.25
K06285	358	362	470	490	980	476	148	199	569	37	139	211	287	198	66	45	603	180	536	378	420	450.75	239	149	424.25
K09145	364	351	470	501	1001	534	174	200	633	50	165	234	336	239	101	53	672	252	682	409	421.5	477.25	270.5	182.25	503.75
K12452	236	395	321	735	791	911	202	236	509	82	211	433	284	270	153	86	445	303	721	356	421.75	535	308.75	198.25	456.25
K02623	200	301	471	722	193	227	84	106	332	28	124	254	486	375	212	183	933	810	1530	647	423.5	152.5	184.5	314	980
K01218	193	264	431	807	675	591	153	174	554	55	200	435	484	407	209	183	1333	914	1937	1576	423.75	398.25	311	320.75	1440
K08222	365	363	475	494	1094	598	157	185	681	41	187	231	299	238	69	41	630	208	624	423	424.25	508.5	285	161.75	471.25
K01535	319	682	283	416	573	404	131	138	272	31	71	185	204	128	57	31	230	122	277	189	425	311.5	139.75	105	204.5
K02281	251	281	472	696	212	271	289	313	544	35	193	340	585	513	329	279	961	749	1423	818	425	271.25	278	426.5	987.75
K05338	144	439	385	739	305	346	127	198	322	77	134	343	133	156	97	93	140	131	246	82	426.75	244	219	119.75	149.75
K05339	144	439	385	739	305	346	127	198	322	77	134	343	133	156	97	93	140	131	246	82	426.75	244	219	119.75	149.75
K00153	198	271	548	691	541	436	201	238	948	134	353	839	627	523	331	208	1367	972	2687	580	427	354	568.5	422.25	1401.5
K10942	207	416	496	590	186	225	70	93	139	21	64	104	171	146	77	56	125	83	279	104	427.25	143.5	82	112.5	147.75
K13687	230	256	479	748	464	416	140	159	548	61	210	413	435	367	197	125	716	484	1526	324	428.25	294.75	308	281	762.5
K00369	239	236	527	715	288	249	62	80	404	26	125	242	495	321	209	166	1307	1066	1950	1095	429.25	169.75	199.25	297.75	1354.5
K00329	268	532	359	559	455	364	151	178	366	39	132	253	417	351	181	164	790	603	1089	608	429.5	287	197.5	278.25	772.5
K07651	357	377	481	503	944	477	151	189	577	39	140	189	269	185	63	39	571	163	504	363	429.5	440.25	236.25	139	400.25
K03220	241	404	516	579	199	224	140	154	256	24	92	156	239	199	121	84	235	148	450	155	435	179.25	132	160.75	247
K06297	367	375	493	507	984	488	147	203	576	39	139	227	289	205	70	47	604	183	534	388	435.5	455.5	245.25	152.75	427.25
K00469	240	239	534	731	308	277	68	75	440	25	136	244	526	344	238	181	1503	1255	2366	1321	436	182	211.25	322.25	1611.25
K10954	233	283	474	757	392	412	108	155	487	39	165	315	329	247	128	95	321	230	612	169	436.75	266.75	251.5	199.75	333
K14347	233	400	458	663	325	327	132	144	359	51	169	357	478	347	225	165	789	593	1724	462	438.5	232	234	303.75	892
K13238	246	244	538	729	311	263	62	76	415	26	119	230	500	323	209	158	1325	1098	1975	1132	439.25	178	197.5	297.5	1382.5
K07065	243	418	439	659	500	457	148	173	505	61	192	421	548	372	262	180	856	613	1826	444	439.75	319.5	294.75	340.5	934.75
K01219	158	227	480	898	323	243	72	136	135	6	70	230	529	316	210	242	1763	1201	2216	2564	440.75	193.5	110.25	324.25	1936
K13777	255	415	444	651	241	242	135	171	230	19	78	134	209	185	110	75	154	87	265	155	441.25	197.25	115.25	144.75	165.25
K03692	253	258	537	720	295	251	61	76	380	23	117	220	477	316	195	151	1248	1022	1858	1047	442	170.75	185	284.75	1293.75
K13770	361	387	494	526	981	508	159	204	598	43	144	209	295	201	70	47	613	200	600	389	442	463	248.5	153.25	450.5
K00491	361	376	515	517	964	474	162	194	632	49	154	236	324	226	94	53	705	250	758	415	442.25	448.5	267.75	174.25	532
K13778	255	415	445	654	240	243	135	171	231	19	78	135	209	186	111	77	155	87	265	156	442.25	197.25	115.75	145.75	165.75
K09826	232	280	512	747	229	287	217	251	519	38	193	371	675	585	356	312	1315	1083	1981	1032	442.75	246	280.25	482	1352.75
K08297	205	377	502	689	540	530	166	214	685	105	317	634	443	388	223	156	1160	811	2732	463	443.25	362.5	435.25	302.5	1291.5
K11635	129	466	459	722	307	343	129	230	386	63	153	347	126	154	93	77	146	131	276	66	444	252.25	237.25	112.5	154.75
K08280	250	252	535	741	315	270	67	80	416	28	125	233	486	318	202	157	1276	1042	1892	1060	444.5	183	200.5	290.75	1317.5
K05362	358	395	492	537	932	469	160	197	567	46	141	201	272	188	66	48	567	161	486	355	445.5	439.5	238.75	143.5	392.25
K14475	266	515	412	590	311	269	98	123	203	21	70	128	175	150	63	49	138	71	241	141	445.75	200.25	105.5	109.25	147.75
K00862	218	387	489	690	180	195	104	102	276	24	95	197	286	189	114	106	405	277	825	208	446	145.25	148	173.75	428.75
K05817	197	389	624	574	242	199	95	146	141	10	50	107	133	118	67	43	123	88	291	87	446	170.5	77	90.25	147.25
K11013	264	357	325	838	948	1081	173	154	381	69	173	387	252	229	126	58	550	312	987	407	446	589	252.5	166.25	564
K07785	195	370	540	683	265	272	87	111	324	42	114	230	305	243	130	125	551	516	1146	346	447	183.75	177.5	200.75	639.75
K11014	265	358	326	840	949	1082	173	155	381	70	174	388	253	229	126	58	551	312	989	407	447.25	589.75	253.25	166.5	564.75
K06296	373	391	494	536	1014	519	147	211	599	42	145	252	296	217	81	49	627	202	576	404	448.5	472.75	259.5	160.75	452.25
K08988	233	363	442	766	252	284	110	138	332	29	117	261	361	270	174	144	551	384	861	418	451	196	184.75	237.25	553.5
K12554	124	511	451	718	384	619	357	329	623	182	237	641	125	149	95	89	166	157	365	86	451	422.25	420.75	114.5	193.5
K08684	271	328	512	696	410	483	201	233	588	70	208	441	424	345	240	174	771	581	1410	480	451.75	331.75	326.75	295.75	810.5
K07482	198	327	453	831	282	291	100	138	374	61	150	338	342	267	160	153	534	365	879	301	452.25	202.75	230.75	230.5	519.75
K12976	247	425	463	676	205	238	76	109	199	17	69	140	263	237	107	89	404	361	662	312	452.75	157	106.25	174	434.75
K01569	401	397	516	498	951	500	221	257	635	38	159	234	374	274	135	83	724	278	698	512	453	482.25	266.5	216.5	553
K06602	229	285	510	796	237	287	211	229	521	44	195	374	699	598	341	316	1318	1076	2024	1054	455	241	283.5	488.5	1368
K09740	244	415	449	714	441	429	193	206	515	33	135	262	427	336	204	162	427	306	727	338	455.5	317.25	236.25	282.25	449.5
K10020	192	356	635	640	176	215	88	87	288	29	120	228	346	224	167	127	514	357	914	286	455.75	141.5	166.25	216	517.75
K06402	383	389	486	567	1094	592	174	248	686	45	193	336	319	260	93	64	651	223	620	425	456.25	527	315	184	479.75
K10019	193	357	636	643	177	215	89	88	291	29	121	230	349	225	168	128	518	361	924	289	457.25	142.25	167.75	217.5	523
K03191	138	497	479	722	349	377	156	235	459	78	181	397	141	174	108	85	156	149	302	74	459	279.25	278.75	127	170.25
K05601	242	366	398	830	782	918	153	155	356	77	172	382	387	343	201	133	795	588	1390	671	459	502	246.75	266	861
K06216	150	478	412	796	337	403	165	223	365	93	153	395	139	170	102	99	149	142	277	87	459	282	251.5	127.5	163.75
K00551	257	309	559	712	310	360	289	330	553	51	218	411	542	532	323	274	953	778	1735	761	459.25	322.25	308.25	417.75	1056.75
K10943	221	442	531	644	203	256	75	108	166	26	76	132	192	166	88	72	168	118	347	145	459.5	160.5	100	129.5	194.5
K07590	382	399	504	563	1050	552	172	231	640	49	164	267	314	225	79	55	640	207	585	399	462	501.25	280	168.25	457.75
K05792	223	404	531	691	326	331	122	140	393	68	171	401	344	259	144	124	556	449	1275	232	462.25	229.75	258.25	217.75	628
K00314	178	290	549	833	316	303	126	132	530	47	200	424	662	498	296	294	1233	1006	2087	828	462.5	219.25	300.25	437.5	1288.5
K01301	274	290	542	744	364	284	84	100	422	31	124	245	514	333	214	164	1331	1077	1973	1125	462.5	208	205.5	306.25	1376.5
K01777	213	362	559	716	464	431	152	199	502	77	216	432	428	344	234	148	694	529	1331	369	462.5	311.5	306.75	288.5	730.75
K06443	189	350	624	689	315	311	113	99	396	40	147	295	385	308	199	138	791	608	1461	616	463	209.5	219.5	257.5	869
K12994	258	350	480	768	351	368	108	140	402	29	136	264	307	239	118	89	289	209	544	168	464	241.75	207.75	188.25	302.5
K08969	363	416	521	559	954	501	165	212	603	50	150	229	276	195	70	47	578	171	516	368	464.75	458	258	147	408.25
K05910	131	450	397	885	432	605	325	309	500	159	205	618	280	202	131	168	877	615	1155	1228	465.75	417.75	370.5	195.25	968.75
K09766	390	407	496	573	1074	593	192	241	672	48	178	290	312	237	86	50	615	192	549	401	466.5	525	297	171.25	439.25
K13588	234	294	523	817	235	292	201	222	536	47	202	394	709	602	350	325	1380	1127	2115	1087	467	237.5	294.75	496.5	1427.25
K13665	260	256	574	780	322	274	71	86	424	30	131	235	512	336	211	159	1281	1047	1920	1087	467.5	188.25	205	304.5	1333.75
K10212	142	491	487	758	342	363	155	242	455	71	191	437	140	188	106	89	155	152	306	87	469.5	275.5	288.5	130.75	175
K09770	377	410	508	584	1036	563	175	227	630	49	160	262	309	230	78	52	642	205	600	407	469.75	500.25	275.25	167.25	463.5
K07723	374	418	510	587	1025	544	170	229	630	51	159	264	303	216	76	56	629	199	592	390	472.25	492	276	162.75	452.5
K05967	370	409	522	589	1008	538	169	228	639	43	169	238	303	200	78	52	586	176	556	374	472.5	485.75	272.25	158.25	423
K07565	422	853	263	352	677	389	128	175	260	20	70	146	209	104	48	32	214	71	179	155	472.5	342.25	124	98.25	154.75
K02294	202	350	614	725	323	367	91	96	470	32	151	295	476	451	215	181	1057	1051	1789	1111	472.75	219.25	237	330.75	1252
K00436	243	361	510	781	400	477	151	163	464	72	178	326	397	324	183	147	561	495	959	373	473.75	297.75	260	262.75	597
K07706	151	482	469	801	472	505	188	283	490	96	200	498	165	202	110	94	193	155	302	97	475.75	362	321	142.75	186.75
K04756	252	317	533	805	432	392	226	238	696	80	261	533	618	481	300	217	1304	866	2561	710	476.75	322	392.5	404	1360.25
K03404	259	408	510	737	613	488	214	229	767	116	284	678	632	552	318	212	1305	964	2388	666	478.5	386	461.25	428.5	1330.75
K10210	142	512	499	772	302	345	151	238	423	74	168	401	134	164	99	84	156	145	303	74	481.25	259	266.5	120.25	169.5
K10807	261	276	585	809	340	304	73	82	475	27	141	268	551	368	246	191	1553	1286	2413	1359	482.75	199.75	227.75	339	1652.75
K13587	251	310	536	839	266	313	215	237	554	64	223	407	724	634	377	338	1401	1142	2116	1111	484	257.75	312	518.25	1442.5
K06601	258	310	549	842	251	309	253	275	575	45	214	405	779	689	393	365	1523	1290	2323	1218	489.75	272	309.75	556.5	1588.5
K02079	198	476	611	676	179	243	89	96	225	37	113	185	196	150	82	90	203	224	865	59	490.25	151.75	140	129.5	337.75
K01932	339	393	324	907	1070	1211	279	265	497	74	209	442	326	317	189	100	655	351	1047	558	490.75	706.25	305.5	233	652.75
K02442	227	449	626	668	219	208	66	122	116	12	47	87	115	103	53	39	80	51	232	54	492.5	153.75	65.5	77.5	104.25
K07777	398	432	525	616	1107	616	196	250	704	56	188	312	337	251	97	63	672	238	663	429	492.75	542.25	315	187	500.5
K09789	296	397	349	934	1254	1360	215	193	581	93	254	519	319	334	160	77	698	421	1232	565	494	755.5	361.75	222.5	729
K05822	373	447	531	626	988	547	179	217	619	59	165	260	288	209	74	60	580	173	525	374	494.25	482.75	275.75	157.75	413
K00141	219	384	665	730	363	311	117	165	334	44	139	238	278	247	139	85	394	300	764	229	499.5	239	188.75	187.25	421.75
K09149	469	879	284	372	765	420	143	210	277	12	83	133	202	109	47	24	262	96	202	230	501	384.5	126.25	95.5	197.5
K07504	293	521	452	744	568	602	168	182	427	67	157	331	289	286	111	86	485	343	792	376	502.5	380	245.5	193	499
K01729	214	465	717	616	191	231	81	98	183	23	83	141	276	252	139	91	278	223	512	289	503	150.25	107.5	189.5	325.5
K05523	209	428	739	636	280	264	119	164	231	26	90	169	181	164	103	70	218	172	594	126	503	206.75	129	129.5	277.5
K00079	237	379	676	723	346	344	129	183	398	35	104	258	265	192	122	83	258	195	455	158	503.75	250.5	198.75	165.5	266.5
K13584	248	336	556	875	272	337	212	231	559	50	211	402	721	621	359	332	1418	1157	2150	1116	503.75	263	305.5	508.25	1460.25
K09809	262	396	524	855	490	497	194	228	505	94	235	401	459	386	228	144	468	327	965	341	509.25	352.25	308.75	304.25	525.25
K05709	257	351	610	835	383	408	169	173	518	59	150	324	436	334	178	133	549	456	962	359	513.25	283.25	262.75	270.25	581.5
K10018	231	390	687	746	192	243	111	117	329	31	132	263	401	256	189	145	570	361	976	314	513.5	165.75	188.75	247.75	555.25
K01215	168	531	466	892	351	401	155	231	373	91	156	411	156	189	114	112	174	157	296	92	514.25	284.5	257.75	142.75	179.75
K08252	265	364	585	847	592	561	163	189	693	81	245	544	538	434	250	164	1074	826	1918	713	515.25	376.25	390.75	346.5	1132.75
K00122	301	628	459	678	466	357	124	177	366	36	123	258	305	213	122	100	478	335	824	291	516.5	281	195.75	185	482
K10022	297	548	482	750	201	244	76	116	160	19	65	113	192	162	65	57	138	69	246	116	519.25	159.25	89.25	119	142.25
K02848	260	533	555	732	213	265	88	108	178	26	87	143	200	165	76	69	161	119	475	99	520	168.5	108.5	127.5	213.5
K08279	214	464	682	727	272	275	84	146	241	19	85	174	176	154	80	60	183	157	481	123	521.75	194.25	129.75	117.5	236
K08977	428	474	578	607	1100	585	190	230	770	58	202	305	436	311	145	101	1059	546	1375	753	521.75	526.25	333.75	248.25	933.25
K09965	295	351	567	877	457	497	209	246	617	46	203	391	443	360	201	157	456	329	779	334	522.5	352.25	314.25	290.25	474.5
K06416	409	452	555	675	1218	699	211	289	798	67	238	435	364	295	110	80	731	289	781	468	522.75	604.25	384.5	212.25	567.25
K09985	254	350	593	894	286	359	213	245	571	53	223	411	724	625	363	332	1429	1171	2171	1124	522.75	275.75	314.5	511	1473.75
K08352	240	437	440	975	871	1049	167	186	424	88	170	396	362	316	189	123	587	345	1034	507	523	568.25	269.5	247.5	618.25
K05708	259	367	629	839	408	439	182	190	570	68	167	370	442	347	187	140	604	473	1053	373	523.5	304.75	293.75	279	625.75
K13281	418	514	570	598	1099	598	182	232	648	47	157	274	349	241	87	62	681	248	723	460	525	527.75	281.5	184.75	528
K04058	248	526	673	657	195	233	85	91	181	28	75	145	187	152	84	64	213	140	554	84	526	151	107.25	121.75	247.75
K06377	405	446	603	654	1058	559	190	221	713	64	204	347	447	311	154	89	901	404	1073	496	527	507	332	250.25	718.5
K09987	255	353	599	901	293	364	217	244	580	54	227	423	733	632	365	340	1436	1180	2178	1133	527	279.5	321	517.5	1481.75
K01023	291	440	367	1025	1109	1287	216	229	449	111	210	520	287	264	152	91	623	362	1068	495	530.75	710.25	322.5	198.5	637
K13671	257	340	652	880	695	507	247	289	1163	159	457	1020	799	669	435	256	1993	1315	4206	798	532.25	434.5	699.75	539.75	2078
K03489	154	571	549	857	360	412	184	274	475	97	193	468	151	184	114	99	176	163	342	86	532.75	307.5	308.25	137	191.75
K12254	300	561	507	769	193	244	74	110	124	17	58	98	178	153	59	48	105	52	236	114	534.25	155.25	74.25	109.5	126.75
K06395	420	496	554	672	1252	787	241	322	836	77	242	394	351	286	113	71	654	223	635	422	535.5	650.5	387.25	205.25	483.5
K02448	257	393	587	908	322	369	133	165	446	48	169	338	592	466	258	244	1025	844	1688	762	536.25	247.25	250.25	390	1079.75
K06317	456	562	547	601	1209	643	195	251	692	46	168	290	345	244	84	57	666	203	593	441	541.5	574.5	299	182.5	475.75
K07356	239	554	603	776	209	231	97	91	214	33	89	172	184	139	67	78	221	195	811	57	543	157	127	117	321
K00607	287	320	659	922	420	412	99	119	540	41	170	364	630	410	262	209	1538	1258	2317	1265	547	262.5	278.75	377.75	1594.5
K13583	293	366	594	935	305	380	292	311	655	52	246	454	791	695	414	376	1484	1194	2219	1202	547	322	351.75	569	1524.75
K14060	259	480	737	723	192	230	88	91	213	20	97	171	275	179	142	90	354	215	706	165	549.75	150.25	125.25	171.5	360
K10094	293	356	595	957	442	484	128	183	565	44	193	389	449	325	173	129	501	333	862	283	550.25	309.25	297.75	269	494.75
K03918	305	377	643	877	454	355	98	116	554	44	160	336	601	393	252	192	1537	1238	2309	1232	550.5	255.75	273.5	359.5	1579
K07716	287	351	648	923	281	346	306	348	671	46	247	450	795	713	430	373	1482	1238	2195	1185	552.25	320.25	353.5	577.75	1525
K00663	431	454	631	695	991	529	223	253	733	38	180	257	453	313	156	114	862	388	938	610	552.75	499	302	259	699.5
K13540	271	329	671	941	685	550	266	279	1100	176	436	1096	886	781	457	286	2076	1433	4468	855	553	445	702	602.5	2208
K07128	320	624	559	718	333	260	102	120	230	28	81	162	181	133	56	65	239	162	596	100	555.25	203.75	125.25	108.75	274.25
K10200	285	543	445	960	942	898	297	419	911	127	379	798	487	486	309	181	710	512	1324	351	558.25	639	553.75	365.75	724.25
K04034	450	490	604	693	1164	654	225	256	791	55	239	311	521	430	175	143	1018	532	1211	736	559.25	574.75	349	317.25	874.25
K13810	372	355	634	876	434	388	263	303	647	40	192	344	677	520	340	268	1566	1241	2312	1388	559.25	347	305.75	451.25	1626.75
K03852	278	335	619	1006	487	493	140	194	645	57	228	455	607	460	242	222	898	708	1530	599	559.5	328.5	346.25	382.75	933.75
K05937	178	559	612	893	424	444	180	275	590	104	241	558	289	279	167	121	596	438	1396	245	560.5	330.75	373.25	214	668.75
K00493	300	338	637	972	478	499	225	252	759	69	274	545	676	550	308	250	1028	820	1798	641	561.75	363.5	411.75	446	1071.75
K09763	426	496	635	700	1152	686	210	252	795	77	210	391	427	297	133	86	908	401	1092	529	564.25	575	368.25	235.75	732.5
K14189	302	358	679	925	405	402	115	124	558	47	180	365	626	426	280	220	1646	1348	2586	1463	566	261.5	287.5	388	1760.75
K09964	287	499	670	812	299	356	152	165	450	48	162	301	456	358	233	182	860	709	1538	669	567	243	240.25	307.25	944
K12070	305	366	621	978	516	544	164	204	653	62	212	431	450	333	167	135	451	343	801	249	567.5	357	339.5	271.25	461
K10553	272	358	623	1020	418	427	166	172	639	74	217	529	715	506	297	266	1198	933	1925	782	568.25	295.75	364.75	446	1209.5
K14153	287	464	594	945	518	544	168	200	525	81	199	407	383	314	177	154	531	385	957	332	572.5	357.5	303	257	551.25
K10531	322	449	599	936	434	444	128	172	525	40	177	337	392	294	147	109	391	264	729	207	576.5	294.5	269.75	235.5	397.75
K03052	523	1036	333	420	823	479	168	217	309	22	85	173	256	122	55	35	271	95	216	211	578	421.75	147.25	117	198.25
K02246	396	535	623	761	1029	592	203	259	665	76	184	316	307	234	92	75	607	197	557	378	578.75	520.75	310.25	177	434.75
K10552	278	370	634	1033	424	433	167	175	648	76	219	534	721	509	298	268	1213	941	1950	786	578.75	299.75	369.25	449	1222.5
K07518	316	371	634	996	537	561	167	209	669	68	217	456	480	354	181	145	482	375	837	273	579.25	368.5	352.5	290	491.75
K07330	495	1067	332	428	852	475	176	200	347	23	80	168	259	136	53	30	263	91	215	211	580.5	425.75	154.5	119.5	195
K13963	295	662	512	853	820	754	220	277	720	79	216	442	423	366	208	148	494	360	837	349	580.5	517.75	364.25	286.25	510
K07331	496	1069	332	428	855	476	177	200	348	23	80	168	260	136	53	30	265	91	215	212	581.25	427	154.75	119.75	195.75
K00315	246	376	683	1028	390	449	160	166	650	79	256	530	909	752	407	389	1975	1712	3273	1386	583.25	291.25	378.75	614.25	2086.5
K04071	361	456	375	1146	1417	1605	241	226	505	104	237	547	347	311	175	73	805	430	1334	621	584.5	872.25	348.25	226.5	797.5
K09759	309	546	482	1008	1015	1102	346	478	1064	143	436	872	560	514	328	206	849	648	1841	430	586.25	735.25	628.75	402	942
K05550	257	465	792	832	316	295	102	174	307	26	107	243	247	225	117	83	346	267	773	210	586.5	221.75	170.75	168	399
K11740	311	456	614	966	432	477	130	187	524	44	192	364	383	308	154	121	383	291	773	215	586.75	306.5	281	241.5	415.5
K01574	344	369	659	985	571	575	313	356	820	74	287	583	656	545	343	236	818	642	1450	514	589.25	453.75	441	445	856
K11261	371	811	447	732	773	609	192	221	477	42	129	261	353	274	136	99	308	174	493	269	590.25	448.75	227.25	215.5	311
K01576	358	404	632	977	537	567	298	361	787	69	276	499	557	487	284	212	652	474	1197	455	592.75	440.75	407.75	385	694.5
K11312	312	474	690	895	481	570	162	200	428	71	193	316	387	337	174	106	328	212	628	304	592.75	353.25	252	251	368
K05884	402	753	427	790	790	545	195	235	514	48	179	400	492	322	178	176	1164	762	1515	1435	593	441.25	285.25	292	1219
K08097	305	337	732	1000	443	422	119	140	694	54	219	452	719	508	334	250	1919	1600	3320	1604	593.5	281	354.75	452.75	2110.75
K05784	256	520	790	810	304	268	90	154	189	17	71	150	158	144	76	56	156	106	421	94	594	204	106.75	108.5	194.25
K06208	434	493	684	765	1197	710	217	293	896	89	247	517	506	376	175	121	1067	515	1473	577	594	604.25	437.25	294.5	908
K09695	368	492	624	900	600	585	270	297	781	86	235	506	547	417	255	185	732	495	1127	474	596	438	402	351	707
K02305	290	446	635	1016	425	500	160	184	512	57	198	384	626	490	274	246	1092	882	1774	807	596.75	317.25	287.75	409	1138.75
K12071	319	383	650	1035	541	573	171	211	676	66	220	444	472	350	178	143	470	358	836	260	596.75	374	351.5	285.75	481
K07823	355	521	590	940	356	387	198	245	404	59	179	245	427	371	178	121	233	127	428	348	601.5	296.5	221.75	274.25	284
K00499	323	374	672	1042	552	590	176	215	723	69	223	462	496	365	180	149	499	377	863	277	602.75	383.25	369.25	297.5	504
K09860	361	478	411	1164	1344	1541	236	224	501	102	233	531	345	303	172	76	780	428	1320	594	603.5	836.25	341.75	224	780.5
K01253	307	526	706	883	564	504	235	236	668	115	294	617	743	567	381	260	1347	1031	2818	628	605.5	384.75	423.5	487.75	1456
K02479	330	481	561	1071	724	580	235	288	640	131	294	705	828	643	413	301	1860	1332	2756	1768	610.75	456.75	442.5	546.25	1929
K13774	320	537	642	946	390	383	133	167	345	40	105	242	300	228	115	90	262	198	487	188	611.25	268.25	183	183.25	283.75
K06930	512	1140	356	438	842	496	186	190	354	32	75	195	292	138	56	39	256	80	209	169	611.5	428.5	164	131.25	178.5
K00485	329	474	718	927	472	431	241	272	632	65	254	531	760	580	384	286	1255	934	2353	726	612	354	370.5	502.5	1317
K07741	270	556	551	1074	818	893	248	322	687	133	326	652	369	347	237	172	857	555	1978	524	612.75	570.25	449.5	281.25	978.5
K10554	293	387	684	1095	492	479	194	201	732	91	249	607	798	582	348	289	1370	1069	2235	857	614.75	341.5	419.75	504.25	1382.75
K07495	406	901	486	675	684	496	194	225	421	57	123	296	279	212	104	78	293	192	407	240	617	399.75	224.25	168.25	283
K05549	279	535	816	847	317	284	121	189	227	21	84	174	198	189	105	73	220	152	493	161	619.25	227.75	126.5	141.25	256.5
K07714	214	481	605	1182	469	541	144	187	456	50	147	349	586	441	248	251	1074	772	1718	1394	620.5	335.25	250.5	381.5	1239.5
K07073	560	1119	355	449	879	511	181	234	337	22	98	183	273	135	59	38	294	104	242	238	620.75	451.25	160	126.25	219.5
K10808	311	354	756	1072	484	468	95	120	667	35	200	406	750	628	320	279	2022	1861	3129	1946	623.25	291.75	327	494.25	2239.5
K10762	294	609	730	866	230	261	103	113	269	46	111	216	222	155	69	95	238	221	847	64	624.75	176.75	160.5	135.25	342.5
K00643	311	426	702	1069	363	432	295	316	732	71	275	511	852	750	444	411	1614	1322	2460	1296	627	351.5	397.25	614.25	1673
K10918	296	610	717	887	241	279	108	107	261	46	106	213	231	163	75	97	248	233	861	79	627.5	183.75	156.5	141.5	355.25
K01152	255	472	694	1091	356	343	39	82	491	31	59	261	184	121	52	35	186	118	442	110	628	205	210.5	98	214
K01850	372	633	621	889	948	806	196	216	692	75	250	432	387	422	152	103	722	458	1270	475	628.75	541.5	362.25	266	731.25
K01361	434	523	681	878	1086	607	210	275	805	84	243	419	456	323	157	133	999	441	1514	529	629	544.5	387.75	267.25	870.75
K09737	570	1126	363	457	906	524	186	229	357	24	93	183	275	137	59	37	290	98	242	234	629	461.25	164.25	127	216
K01277	365	391	697	1064	1007	896	164	164	895	67	293	495	674	607	276	194	1758	1385	2711	1525	629.25	557.75	437.5	437.75	1844.75
K09000	551	1038	401	536	875	552	186	249	404	31	116	250	286	165	79	54	333	143	346	259	631.5	465.5	200.25	146	270.25
K06383	471	558	627	883	1458	973	281	423	1026	84	322	579	397	348	144	98	703	274	712	466	634.75	783.75	502.75	246.75	538.75
K06900	498	460	714	869	1147	677	208	250	846	44	225	330	504	350	143	95	775	311	886	479	635.25	570.5	361.25	273	612.75
K10255	460	522	736	828	1037	609	216	269	830	53	227	336	540	382	201	163	1197	679	1550	920	636.5	532.75	361.5	321.5	1086.5
K11527	360	444	674	1068	795	818	179	243	791	78	299	525	464	408	189	130	549	391	981	414	636.5	508.75	423.25	297.75	583.75
K09960	299	628	787	853	248	268	110	108	283	40	97	217	250	176	95	95	321	238	841	103	641.75	183.5	159.25	154	375.75
K10530	198	657	640	1074	407	466	194	305	505	98	202	519	198	229	143	144	222	195	404	113	642.25	343	331	178.5	233.5
K13776	296	596	808	873	298	270	93	159	141	13	58	109	158	144	68	45	81	43	235	77	643.25	205	80.25	103.75	109
K07474	232	691	680	991	511	745	363	341	685	182	269	688	242	233	135	135	293	255	689	155	648.5	490	456	186.25	348
K06306	472	612	647	871	1398	983	303	435	993	91	305	490	373	305	122	86	635	210	598	413	650.5	779.75	469.75	221.5	464
K00035	368	466	701	1072	373	419	222	254	540	58	223	358	632	522	282	214	741	561	1238	657	651.75	317	294.75	412.5	799.25
K01184	344	504	716	1052	463	438	219	241	586	84	245	398	557	471	261	172	567	396	1229	529	654	340.25	328.25	365.25	680.25
K05783	282	546	877	916	337	316	107	174	281	25	103	223	226	210	111	82	288	220	743	185	655.25	233.5	158	157.25	359
K06160	345	495	806	975	444	472	145	186	522	40	178	327	399	295	176	118	400	285	732	257	655.25	311.75	266.75	247	418.5
K05791	308	563	743	1009	532	558	166	178	475	82	209	447	445	370	210	161	675	583	1652	382	655.75	358.5	303.25	296.5	823
K04110	358	421	704	1141	609	630	195	244	791	74	236	516	544	420	217	167	635	472	1094	336	656	419.5	404.25	337	634.25
K06909	291	667	708	971	720	870	379	301	822	163	288	650	264	289	110	97	448	345	1086	269	659.25	567.5	480.75	190	537
K11395	552	1188	350	555	1006	601	237	231	377	25	101	163	237	129	79	30	373	102	305	223	661.25	518.75	166.5	118.75	250.75
K14465	552	1188	350	555	1006	601	237	231	377	25	101	163	237	129	79	30	373	102	305	223	661.25	518.75	166.5	118.75	250.75
K13580	364	486	687	1109	503	531	145	202	596	49	190	376	439	334	163	125	399	283	718	227	661.5	345.25	302.75	265.25	406.75
K14467	553	1189	350	554	1006	602	238	231	378	25	102	163	237	129	79	30	372	102	305	223	661.5	519.25	167	118.75	250.5
K10197	555	1189	350	557	1009	604	238	232	378	26	103	164	238	131	79	31	372	102	308	224	662.75	520.75	167.75	119.75	251.5
K15020	554	1190	350	558	1007	602	238	233	378	25	101	164	238	129	79	30	374	102	305	224	663	520	167	119	251.25
K05308	553	1190	353	562	1007	603	239	233	382	25	104	166	244	133	86	35	389	117	351	243	664.5	520.5	169.25	124.5	275
K06045	530	600	711	819	1285	878	344	412	946	100	277	542	611	459	252	156	1136	562	1415	732	665	729.75	466.25	369.5	961.25
K02381	236	647	729	1050	476	501	204	293	670	108	261	637	427	393	251	178	720	586	1663	316	665.5	368.5	419	312.25	821.25
K01303	482	1035	478	670	942	829	400	338	738	147	233	571	312	252	108	83	396	257	628	329	666.25	627.25	422.25	188.75	402.5
K09717	593	1178	397	497	952	555	200	239	374	26	98	193	293	146	64	40	309	110	264	246	666.25	486.5	172.75	135.75	232.25
K08714	469	562	825	824	1102	678	195	238	711	60	187	334	552	441	192	136	1115	643	1413	803	670	553.25	323	330.25	993.5
K05281	520	515	758	888	1138	640	229	260	752	77	244	282	536	426	184	101	753	269	829	580	670.25	566.75	338.75	311.75	607.75
K08724	222	701	630	1140	561	791	423	408	727	215	283	797	215	224	141	166	243	202	474	169	673.25	545.75	505.5	186.5	272
K13581	372	531	681	1116	613	655	287	303	709	92	281	529	820	722	429	370	1586	1243	2372	1275	675	464.5	402.75	585.25	1619
K00376	358	499	627	1229	810	921	197	213	568	93	250	489	671	532	310	247	1311	998	2172	1060	678.25	535.25	350	440	1385.25
K02491	653	575	785	707	1721	763	236	285	971	40	207	214	483	303	85	46	1059	257	860	682	680	751.25	358	229.25	714.5
K03285	339	646	759	991	283	327	121	131	315	53	127	252	255	179	91	113	293	264	936	88	683.75	215.5	186.75	159.5	395.25
K08982	341	524	741	1129	783	767	252	307	1018	138	384	947	858	695	449	299	1719	1283	3475	874	683.75	527.25	621.75	575.25	1837.75
K09944	418	542	440	1336	1665	1920	276	264	598	125	284	666	403	378	218	82	942	505	1536	745	684	1031.25	418.25	270.25	932
K00087	291	661	628	1157	829	993	257	390	878	104	328	603	473	414	252	185	440	360	1099	261	684.25	617.25	478.25	331	540
K11443	350	455	682	1262	486	478	258	306	656	52	240	523	861	642	395	379	1941	1446	2694	2108	687.25	382	367.75	569.25	2047.25
K00256	448	463	730	1113	610	647	407	449	920	70	280	514	660	549	333	247	663	455	987	545	688.5	528.25	446	447.25	662.5
K00207	353	469	745	1194	472	493	150	188	631	50	225	444	674	492	264	235	988	746	1622	656	690.25	325.75	337.5	416.25	1003
K09688	378	555	573	1259	1126	1308	243	229	642	106	274	592	557	492	264	205	1179	832	2036	883	691.25	726.5	403.5	379.5	1232.5
K14647	656	585	800	726	1729	778	237	289	986	43	212	226	488	306	86	49	1068	264	880	689	691.75	758.25	366.75	232.25	725.25
K13688	350	426	753	1247	548	583	164	226	753	62	277	571	726	540	298	267	1076	818	1770	706	694	380.25	415.75	457.75	1092.5
K00224	443	539	457	1339	1636	1874	324	315	635	125	296	651	437	411	244	114	947	512	1557	778	694.5	1037.25	426.75	301.5	948.5
K01034	512	616	693	962	1214	768	249	325	838	71	239	388	437	362	165	132	796	343	966	552	695.75	639	384	274	664.25
K01452	316	619	883	978	389	389	127	181	333	44	124	252	374	319	165	140	595	460	1120	406	699	271.5	188.25	249.5	645.25
K00220	288	467	901	1144	306	330	124	173	507	34	186	404	694	510	305	266	1276	1046	2063	874	700	233.25	282.75	443.75	1314.75
K08088	314	700	779	1015	268	310	121	133	306	53	130	251	253	185	83	114	271	278	1082	76	702	208	185	158.75	426.75
K00091	322	601	724	1170	653	776	294	359	884	88	301	569	619	584	358	275	1132	976	1964	927	704.25	520.5	460.5	459	1249.75
K04337	337	685	799	998	252	301	115	125	288	50	116	227	250	179	80	106	271	253	979	77	704.75	198.25	170.25	153.75	395
K01342	660	602	813	746	1745	793	251	306	1011	48	222	246	493	313	91	51	1076	273	903	689	705.25	773.75	381.75	237	735.25
K06310	509	644	670	1009	1465	1034	304	398	1077	88	334	538	445	375	177	103	738	288	741	485	708	800.25	509.25	275	563
K13815	386	537	753	1157	520	523	189	224	522	91	250	338	577	488	208	123	267	160	584	402	708.25	364	300.25	349	353.25
K13598	310	513	803	1226	406	527	250	287	719	66	263	492	885	760	437	391	1516	1243	2412	1201	713	367.5	385	618.25	1593
K06314	664	606	822	765	1744	792	243	299	994	46	216	241	493	316	92	55	1071	268	884	690	714.25	769.5	374.25	239	728.25
K13410	393	539	759	1176	516	532	192	224	524	94	255	342	587	494	211	128	274	157	590	414	716.75	366	303.75	355	358.75
K09137	427	533	776	1139	711	608	184	236	742	68	240	539	762	537	335	237	1771	1387	2758	1403	718.75	434.75	397.25	467.75	1829.75
K14083	306	536	785	1249	541	614	189	230	755	73	274	541	982	786	428	422	2006	1729	3122	1442	719	393.5	410.75	654.5	2074.75
K10150	688	1249	432	513	1028	601	212	280	391	23	114	196	294	163	64	43	349	133	274	309	720.5	530.25	181	141	266.25
K06308	667	613	833	770	1747	790	247	303	1002	47	220	246	495	316	93	55	1073	271	889	692	720.75	771.75	378.75	239.75	731.25
K00148	361	601	867	1060	453	462	193	233	712	89	272	597	568	434	271	182	1007	653	1832	515	722.25	335.25	417.5	363.75	1001.75
K06411	540	671	668	1015	1605	1107	326	473	1112	95	361	651	447	402	172	110	758	301	788	504	723.5	877.75	554.75	282.75	587.75
K07344	358	489	829	1220	415	461	272	337	732	65	263	530	872	726	425	414	1629	1366	2618	1313	724	371.25	397.5	609.25	1731.5
K08221	667	616	831	782	1776	820	247	304	1018	49	223	252	508	325	98	55	1106	290	945	703	724	786.75	385.5	246.5	761
K05986	397	543	771	1189	520	535	194	225	537	94	257	351	604	503	217	134	307	182	631	429	725	368.5	309.75	364.5	387.25
K09011	447	555	767	1140	1113	935	198	189	967	71	308	508	726	620	295	209	1796	1416	2799	1543	727.25	608.75	463.5	462.5	1888.5
K05576	608	1263	414	632	1096	680	256	263	481	35	129	227	291	173	107	47	498	182	539	285	729.25	573.75	218	154.5	376
K08081	402	549	770	1199	531	545	198	228	544	95	263	354	604	511	224	138	320	199	697	461	730	375.5	314	369.25	419.25
K01709	388	660	629	1246	1052	1187	295	382	839	108	327	618	480	471	231	167	735	577	1193	635	730.75	729	473	337.25	785
K06410	514	637	699	1075	1519	1065	304	455	1101	90	337	633	489	410	187	132	854	376	945	560	731.25	835.75	540.25	304.5	683.75
K00737	337	699	803	1088	328	381	144	154	362	59	143	283	323	255	116	136	458	467	1327	234	731.75	251.75	211.75	207.5	621.5
K08176	610	1301	395	622	1113	665	264	256	421	28	114	186	266	151	86	33	410	119	332	251	732	574.5	187.25	134	278
K04014	375	680	652	1224	1047	1242	214	217	457	106	228	492	355	320	176	109	700	419	1392	517	732.75	680	320.75	240	757
K09694	422	584	812	1113	777	723	320	361	1059	128	340	774	745	581	357	279	1164	795	2065	678	732.75	545.25	575.25	490.5	1175.5
K11711	393	486	790	1268	673	703	214	276	846	87	284	584	618	468	242	204	716	568	1202	413	734.25	466.5	450.25	383	724.75
K07218	385	556	678	1319	920	1043	230	244	627	105	279	550	691	554	321	255	1358	1030	2254	1099	734.5	609.25	390.25	455.25	1435.25
K09065	403	552	773	1210	537	560	199	233	542	95	260	354	597	509	215	132	295	168	618	430	734.5	382.25	312.75	363.25	377.75
K14053	335	724	821	1058	272	314	126	133	302	51	129	243	264	192	86	115	289	283	1115	82	734.5	211.25	181.25	164.25	442.25
K07697	671	631	843	797	1766	810	250	308	1016	49	227	255	501	321	96	59	1082	274	900	693	735.5	783.5	386.75	244.25	737.25
K01477	336	661	899	1048	503	457	138	200	329	50	130	318	314	260	153	95	449	300	925	233	736	324.5	206.75	205.5	476.75
K12059	378	558	945	1073	450	491	155	193	547	54	210	376	456	325	192	146	470	370	1043	246	738.5	322.25	296.75	279.75	532.25
K00395	590	1244	438	687	1085	692	257	265	453	36	128	229	302	179	105	56	454	160	442	271	739.75	574.75	211.5	160.5	331.75
K06391	521	695	686	1057	1681	1178	355	514	1244	112	419	717	478	447	215	126	752	295	796	477	739.75	932	623	316.5	580
K06334	347	689	571	1355	1432	1422	404	659	1418	148	561	1037	411	502	299	162	327	260	570	239	740.5	979.25	791	343.5	349
K05345	336	595	969	1071	490	456	181	245	354	29	126	269	392	325	209	129	573	441	1253	500	742.75	343	194.5	263.75	691.75
K05922	449	595	485	1442	1767	2050	302	289	646	134	307	715	434	413	235	91	1009	541	1631	795	742.75	1102	450.5	293.25	994
K03239	632	1329	395	622	1135	665	259	269	423	26	113	186	262	150	83	33	417	118	331	266	744.5	582	187	132	283
K07266	392	605	658	1324	1140	1324	258	233	661	109	285	613	584	513	276	214	1206	857	2115	903	744.75	738.75	417	396.75	1270.25
K06436	682	638	839	823	1856	886	260	340	1060	60	245	322	530	349	105	64	1132	309	975	725	745.5	835.5	421.75	262	785.25
K01163	400	702	569	1312	1719	1696	381	560	1390	142	544	966	465	568	255	153	639	436	1086	525	745.75	1089	760.5	360.25	671.5
K07475	632	1341	397	620	1141	669	258	271	423	26	114	186	262	150	84	34	420	120	336	267	747.5	584.75	187.25	132.5	285.75
K02021	336	549	974	1133	640	552	234	306	946	127	370	840	776	688	386	265	1629	1244	3318	843	748	433	570.75	528.75	1758.5
K06423	682	641	844	832	1849	875	263	337	1058	57	242	320	529	349	109	67	1137	310	967	721	749.75	831	419.25	263.5	783.75
K08260	629	1342	407	625	1154	682	269	261	447	28	114	188	281	155	89	35	420	122	350	267	750.75	591.5	194.25	140	289.75
K10715	408	566	805	1236	558	566	197	235	573	96	268	374	618	512	220	138	314	193	648	428	753.75	389	327.75	372	395.75
K09148	676	1355	433	552	1100	617	227	274	426	27	109	216	331	168	71	41	352	127	289	288	754	554.5	194.5	152.75	264
K09190	559	584	851	1022	1173	690	287	334	872	77	265	379	629	515	222	141	898	385	1068	678	754	621	398.25	376.75	757.25
K06882	460	595	488	1474	1801	2080	300	293	654	139	310	723	437	406	235	95	1026	553	1679	809	754.25	1118.5	456.5	293.25	1016.75
K00028	239	761	771	1250	480	519	206	340	639	105	243	591	310	306	190	174	422	361	711	236	755.25	386.25	394.5	245	432.5
K02688	379	573	841	1228	612	658	182	246	696	71	262	462	498	395	205	160	495	397	1071	273	755.25	424.5	372.75	314.5	559
K07100	401	563	720	1339	1130	1268	270	301	849	127	337	753	655	521	332	214	1313	869	2222	881	755.75	742.25	516.5	430.5	1321.25
K03451	329	717	766	1217	670	842	233	336	643	95	269	480	383	339	189	155	400	322	859	297	757.25	520.25	371.75	266.5	469.5
K06438	367	732	568	1370	1466	1476	425	673	1414	153	584	1094	422	522	310	177	359	282	586	245	759.25	1010	811.25	357.75	368
K13531	241	792	761	1243	484	540	220	354	605	110	239	599	228	264	162	145	254	241	485	148	759.25	399.5	388.25	199.75	282
K07685	345	732	979	992	482	585	190	156	393	66	189	348	306	249	148	107	386	313	1077	157	762	353.25	249	202.5	483.25
K11935	351	762	839	1097	293	345	129	139	306	54	126	248	259	189	88	111	277	263	1052	88	762.25	226.5	183.5	161.75	420
K09804	473	617	485	1475	1824	2084	309	298	656	139	310	722	448	410	238	96	1033	556	1682	819	762.5	1128.75	456.75	298	1022.5
K03480	552	726	735	1040	1627	1080	348	485	1262	125	431	737	526	487	234	130	903	398	1173	535	763.25	885	638.75	344.25	752.25
K02248	460	733	783	1080	1146	711	253	341	791	100	235	443	366	299	132	114	669	253	664	414	764	612.75	392.25	227.75	500
K00683	358	585	787	1327	558	500	183	235	615	100	253	471	576	483	231	170	710	433	1459	562	764.25	369	359.75	365	791
K06333	358	739	592	1371	1517	1520	438	705	1510	162	609	1123	416	523	306	176	329	270	595	243	765	1045	851	355.25	359.25
K01195	356	767	626	1337	939	869	271	360	752	97	298	615	582	456	275	271	1432	1068	2012	1707	771.5	609.75	440.5	396	1554.75
K11894	368	712	874	1134	386	457	168	203	415	46	178	331	456	356	213	184	583	437	1203	404	772	303.5	242.5	302.25	656.75
K03532	444	644	574	1432	1585	1845	285	281	600	146	299	663	479	447	246	135	1082	661	1866	837	773.5	999	427	326.75	1111.5
K09929	375	646	945	1130	483	486	174	227	403	62	184	286	394	354	160	104	245	167	581	269	774	342.5	233.75	253	315.5
K00138	352	769	863	1119	286	337	132	142	321	55	135	260	280	206	93	123	304	302	1193	87	775.75	224.25	192.75	175.5	471.5
K01167	414	490	857	1343	753	790	246	301	1005	111	321	682	697	523	288	219	811	612	1426	422	776	522.5	529.75	431.75	817.75
K04102	416	503	933	1256	633	697	268	302	902	82	284	581	724	558	317	244	928	744	1552	612	777	475	462.25	460.75	959
K01283	429	600	806	1275	573	575	218	246	572	100	272	390	648	546	242	156	384	254	755	526	777.5	403	333.5	398	479.75
K13599	362	576	856	1318	502	599	290	325	780	91	297	555	943	824	488	411	1615	1312	2567	1272	778	429	430.75	666.5	1691.5
K10211	455	755	849	1055	1135	694	253	354	864	86	254	469	366	303	133	101	674	262	707	409	778.5	609	418.25	225.75	513
K00634	520	708	785	1103	1609	1154	323	421	1163	112	362	626	527	520	206	145	1087	607	1372	759	779	876.75	565.75	349.5	956.25
K14138	358	825	627	1310	1536	1343	484	617	1601	174	620	1104	548	717	381	227	424	376	967	324	780	995	874.75	468.25	522.75
K04334	355	771	879	1120	288	338	134	142	322	55	135	258	279	206	94	122	307	302	1190	86	781.25	225.5	192.5	175.25	471.25
K04336	357	772	881	1124	289	340	134	142	324	55	136	260	281	206	95	122	308	302	1193	87	783.5	226.25	193.75	176	472.5
K00386	665	1376	429	667	1183	705	262	286	470	30	124	208	291	178	101	48	481	178	450	309	784.25	609	208	154.5	354.5
K02788	240	828	776	1295	520	573	246	367	645	136	261	638	226	275	173	152	268	250	488	130	784.75	426.5	420	206.5	284
K07688	353	783	871	1143	297	350	136	149	338	57	148	278	284	213	96	128	311	313	1220	87	787.5	233	205.25	180.25	482.75
K09689	424	610	698	1423	1180	1377	266	255	727	115	308	668	772	669	354	304	1695	1306	2889	1284	788.75	769.5	454.5	524.75	1793.5
K08077	484	642	521	1523	1842	2121	311	303	670	142	322	740	460	427	238	95	1044	559	1711	820	792.5	1144.25	468.5	305	1033.5
K09980	408	640	881	1247	525	568	179	214	593	55	222	392	491	391	205	144	416	303	873	277	794	371.5	315.5	307.75	467.25
K01725	417	636	922	1212	531	593	267	315	696	77	226	459	600	509	282	233	813	722	1432	559	796.75	426.5	364.5	406	881.5
K08295	433	500	914	1340	762	754	312	368	1059	99	346	724	902	706	401	307	1337	1092	2321	831	796.75	549	557	579	1395.25
K02859	451	781	843	1119	1249	1037	491	477	1077	205	333	769	367	289	134	135	658	259	738	425	798.5	813.5	596	231.25	520
K10209	460	779	867	1090	1151	718	265	368	892	93	264	489	369	310	138	103	681	268	719	412	799	625.5	434.5	230	520
K00701	420	566	788	1430	630	593	210	269	534	92	265	421	762	573	270	215	1043	669	1494	1565	801	425.5	328	455	1192.75
K04045	401	682	834	1288	683	759	219	289	751	78	276	532	448	386	204	143	404	313	903	237	801.25	487.5	409.25	295.25	464.25
K10107	439	614	702	1450	1191	1379	304	292	760	117	327	688	816	709	393	331	1764	1362	2964	1367	801.25	791.5	473	562.25	1864.25
K09699	351	681	836	1343	418	487	187	252	597	78	223	499	594	475	267	255	989	797	1598	728	802.75	336	349.25	397.75	1028
K11196	392	756	896	1168	396	452	175	174	465	82	236	411	300	219	142	125	256	219	1075	67	803	299.25	298.5	196.5	404.25
K11195	393	757	897	1169	397	453	175	175	465	82	236	412	300	219	143	126	256	220	1076	68	804	300	298.75	197	405
K12058	419	603	980	1214	628	718	189	221	625	69	252	447	501	380	216	162	577	458	1228	340	804	439	348.25	314.75	650.75
K06714	721	689	887	926	1912	942	289	378	1156	66	273	357	550	385	120	77	1148	335	1000	749	805.75	880.25	463	283	808
K04335	372	786	899	1167	299	356	141	152	334	56	139	275	294	224	102	127	331	323	1220	114	806	237	201	186.75	497
K02812	393	762	903	1167	394	452	175	172	462	82	235	404	301	219	140	125	257	224	1090	65	806.25	298.25	295.75	196.25	409
K06284	538	708	761	1219	1656	1185	324	511	1212	108	386	733	505	434	208	141	840	370	890	558	806.5	919	609.75	322	664.5
K01970	318	575	912	1422	523	533	74	122	731	40	142	423	450	438	170	154	904	915	1665	960	806.75	313	334	303	1111
K02813	393	762	904	1168	394	452	175	172	463	82	235	404	301	219	140	125	257	224	1091	65	806.75	298.25	296	196.25	409.25
K06350	575	563	957	1134	1191	670	186	235	913	51	233	368	726	475	249	189	1848	1203	2385	1473	807.25	570.5	391.25	409.75	1727.25
K00198	400	798	629	1403	1468	1481	381	550	1180	146	460	915	512	555	304	191	513	366	943	419	807.5	970	675.25	390.5	560.25
K05987	398	758	906	1171	393	453	174	173	461	82	233	404	299	214	140	125	256	217	1086	65	808.25	298.25	295	194.5	406
K02786	247	844	786	1359	568	640	257	397	669	138	271	655	235	284	177	157	273	252	499	136	809	465.5	433.25	213.25	290
K12064	411	598	1026	1211	513	564	169	231	631	62	236	432	498	362	213	167	517	395	1113	265	811.5	369.25	340.25	310	572.5
K09994	361	813	901	1176	318	406	169	172	386	71	167	322	296	226	101	134	336	335	1281	106	812.75	266.25	236.5	189.25	514.5
K13650	366	808	907	1171	306	366	140	152	349	59	152	286	290	219	98	131	320	321	1257	89	813	241	211.5	184.5	496.75
K03838	367	807	909	1174	305	367	141	153	352	60	155	287	292	220	98	132	320	321	1263	89	814.25	241.5	213.5	185.5	498.25
K02225	415	644	923	1277	388	465	240	286	604	61	241	450	817	673	391	336	1346	1091	2141	1071	814.75	344.75	339	554.25	1412.25
K06351	580	562	967	1150	1186	667	187	237	919	50	236	369	737	485	257	191	1866	1221	2405	1454	814.75	569.25	393.5	417.5	1736.5
K03481	295	856	764	1345	844	918	317	486	902	136	378	750	307	321	194	156	337	256	599	174	815	641.25	541.5	244.5	341.5
K07690	402	819	919	1120	281	347	117	152	283	39	119	206	286	221	110	108	271	244	821	141	815	224.25	161.75	181.25	369.25
K04338	371	800	915	1182	309	366	145	159	350	58	145	275	303	234	108	132	349	339	1260	136	817	244.75	207	194.25	521
K07265	439	631	717	1485	1212	1419	300	267	798	127	327	691	765	684	350	288	1617	1283	2785	1246	818	799.5	485.75	521.75	1732.75
K11622	697	703	919	961	1808	867	274	354	1072	64	246	314	524	339	110	82	1103	295	938	713	820	825.75	424	263.75	762.25
K13620	364	823	913	1190	309	375	146	154	363	61	159	295	302	234	104	138	331	340	1295	98	822.5	246	219.5	194.5	516
K09707	319	786	811	1375	852	925	332	484	1025	153	410	918	491	475	303	207	765	596	1383	369	822.75	648.25	626.5	369	778.25
K09974	580	680	903	1131	1583	1122	270	287	939	78	285	437	547	477	167	105	1070	498	1492	765	823.5	815.5	434.75	324	956.25
K01197	364	663	860	1412	701	618	127	189	755	85	190	512	378	291	151	94	473	320	950	267	824.75	408.75	385.5	228.5	502.5
K01220	260	871	801	1368	627	701	278	432	724	145	296	694	242	297	180	161	278	252	504	137	825	509.5	464.75	220	292.75
K01235	423	577	874	1436	1088	957	276	305	928	114	397	691	856	758	366	288	1635	1121	2514	1958	827.5	656.5	532.5	567	1807
K01160	368	778	1033	1137	503	612	194	181	418	72	203	374	335	254	137	131	376	349	1266	146	829	372.5	266.75	214.25	534.25
K09776	589	579	975	1178	1235	721	198	241	973	54	254	392	811	527	294	211	2101	1434	2887	1711	830.25	598.75	418.25	460.75	2033.25
K12982	447	639	889	1348	625	656	227	259	605	107	290	413	634	537	232	145	366	213	751	501	830.75	441.75	353.75	387	457.75
K00105	259	867	818	1381	534	611	243	385	652	126	261	646	252	295	184	172	281	254	511	148	831.25	443.25	421.25	225.75	298.5
K11200	370	833	930	1194	312	376	147	154	361	59	155	295	300	232	106	137	331	337	1308	95	831.75	247.25	217.5	193.75	517.75
K13684	368	831	936	1192	311	377	147	154	360	61	157	295	301	233	105	137	331	338	1303	92	831.75	247.25	218.25	194	516
K09947	436	630	896	1367	539	613	192	231	719	60	244	458	680	534	260	225	897	743	1554	612	832.25	393.75	370.25	424.75	951.5
K13683	369	832	937	1193	311	377	147	154	361	61	157	295	302	233	105	138	332	339	1304	93	832.75	247.25	218.5	194.5	517
K01671	377	824	958	1182	306	357	149	158	354	57	143	281	304	229	107	134	346	331	1276	101	835.25	242.5	208.75	193.5	513.5
K06283	565	733	770	1281	1773	1347	369	564	1332	117	438	762	493	449	210	131	779	313	818	516	837.25	1013.25	662.25	320.75	606.5
K13874	408	784	957	1200	409	464	178	177	480	83	239	415	317	226	148	128	279	233	1114	75	837.25	307	304.25	204.75	425.25
K07338	437	635	904	1379	541	615	190	232	723	61	246	462	684	535	263	229	912	758	1578	629	838.75	394.5	373	427.75	969.25
K03894	375	828	970	1190	308	360	145	149	346	55	143	282	305	225	107	133	338	326	1275	98	840.75	240.5	206.5	192.5	509.25
K04757	558	732	927	1147	1356	900	285	352	1056	103	322	577	717	571	285	238	1621	1035	2383	1215	841	723.25	514.5	452.75	1563.5
K07215	418	684	1020	1245	478	479	211	277	446	60	202	300	478	434	206	143	326	219	684	390	841.75	361.25	252	315.25	404.75
K09949	365	592	847	1563	614	684	298	354	774	75	279	630	1078	847	489	482	2299	1738	3353	2403	841.75	487.5	439.5	724	2448.25
K12066	422	654	1090	1205	487	540	176	209	589	57	233	408	492	356	209	165	506	387	1165	249	842.75	353	321.75	305.5	576.75
K01731	410	802	939	1223	413	476	181	179	479	86	240	419	312	228	147	129	272	233	1137	72	843.5	312.25	306	204	428.5
K03895	376	830	974	1194	311	363	145	149	357	57	149	287	314	228	111	136	361	339	1297	104	843.5	242	212.5	197.25	525.25
K01308	730	719	911	1020	2029	1099	320	427	1292	67	337	497	586	427	150	94	1129	326	980	747	845	968.75	548.25	314.25	795.5
K04783	412	798	949	1221	407	472	180	180	481	85	238	418	314	229	149	131	273	237	1151	69	845	309.75	305.5	205.75	432.5
K11211	451	647	917	1367	619	657	226	255	624	106	293	419	667	558	242	152	407	267	827	500	845.5	439.25	360.5	404.75	500.25
K05374	412	800	950	1224	409	473	181	180	482	85	238	419	315	229	149	131	274	238	1153	69	846.5	310.75	306	206	433.5
K09966	364	664	1103	1256	565	551	178	261	595	70	212	480	543	463	261	217	959	775	1841	630	846.75	388.75	339.25	371	1051.25
K04785	413	800	951	1226	410	474	181	180	483	85	238	420	315	230	150	131	275	238	1154	69	847.5	311.25	306.5	206.5	434
K00479	390	653	962	1388	547	545	221	251	793	98	310	651	909	688	405	354	1626	1216	2768	1041	848.25	391	463	589	1662.75
K06400	451	840	634	1468	1576	1589	501	759	1517	181	606	1174	505	584	333	211	514	377	815	362	848.25	1106.25	869.5	408.25	517
K08368	495	1009	844	1060	875	666	256	306	893	126	356	786	672	523	294	206	1394	940	3064	592	852	525.75	540.25	423.75	1497.5
K12299	411	813	960	1232	410	477	183	181	483	84	245	421	321	235	149	133	281	244	1184	70	854	312.75	308.25	209.5	444.75
K13853	715	749	957	996	1899	949	306	395	1160	81	283	410	541	368	124	84	1131	318	977	728	854.25	887.25	483.5	279.25	788.5
K01078	494	674	889	1365	678	659	287	332	685	111	308	451	731	614	290	189	509	318	935	639	855.5	489	388.75	456	600.25
K06019	602	599	1004	1219	1256	721	219	276	1003	71	266	458	798	534	288	208	1934	1280	2583	1465	856	618	449.5	457	1815.5
K02814	410	807	948	1272	472	533	195	205	531	87	270	453	332	236	158	137	275	233	1113	74	859.25	351.25	335.25	215.75	423.75
K13043	454	532	974	1477	1178	1095	201	215	1179	80	385	679	1010	927	418	328	2550	2239	4060	2418	859.25	672.25	580.75	670.75	2816.75
K13057	676	1423	555	788	1290	800	323	326	645	52	198	365	412	272	173	92	867	412	1507	455	860.5	684.75	315	237.25	810.25
K04784	421	812	964	1248	424	499	186	189	506	86	246	429	321	240	152	134	279	238	1166	72	861.25	324.5	316.75	211.75	438.75
K03921	454	513	998	1482	933	792	190	200	998	87	318	658	993	759	408	281	2273	1785	3593	1785	861.75	528.75	515.25	610.25	2359
K11712	457	610	917	1470	892	953	282	383	1065	119	366	758	705	551	283	240	816	639	1348	472	863.5	627.5	577	444.75	818.75
K09777	601	800	788	1266	1946	1396	424	608	1560	141	527	994	565	577	276	164	878	413	992	579	863.75	1093.5	805.5	395.5	715.5
K13541	452	755	902	1349	433	493	152	221	557	65	198	434	666	492	286	205	1094	801	1786	681	864.5	324.75	313.5	412.25	1090.5
K04835	422	817	971	1265	447	516	198	196	551	90	266	464	367	268	166	148	360	319	1296	122	868.75	339.25	342.75	237.25	524.25
K00429	490	752	881	1366	929	1029	308	346	633	86	268	515	490	432	271	174	748	490	1493	557	872.25	653	375.5	341.75	822
K11084	425	821	977	1266	458	514	197	196	529	93	267	464	352	267	173	146	347	308	1305	106	872.25	341.25	338.25	234.5	516.5
K00635	371	677	1163	1287	616	555	224	297	765	88	276	673	569	519	306	192	1019	814	2437	515	874.5	423	450.5	396.5	1196.25
K11083	426	823	981	1269	459	516	197	196	529	94	269	465	353	268	173	147	347	309	1309	106	874.75	342	339.25	235.25	517.75
K11081	426	823	981	1270	459	516	197	196	530	94	269	465	353	268	173	147	348	309	1310	106	875	342	339.5	235.25	518.25
K11082	426	823	981	1270	459	516	197	196	530	94	269	465	353	268	173	147	348	309	1310	106	875	342	339.5	235.25	518.25
K02815	418	822	958	1305	490	556	200	215	546	89	276	465	343	242	164	143	290	241	1127	82	875.75	365.25	344	223	435
K05823	476	880	908	1242	1286	1071	484	502	1113	213	354	804	383	327	151	138	690	282	780	431	876.5	835.75	621	249.75	545.75
K06146	426	820	1043	1222	410	471	189	179	481	85	245	414	330	234	163	132	293	243	1162	72	877.75	312.25	306.25	214.75	442.5
K00932	394	871	980	1269	333	409	152	166	383	63	172	314	318	243	110	145	345	346	1365	98	878.5	265	233	204	538.5
K09133	728	1592	461	733	1330	797	294	320	502	32	140	225	338	177	105	45	495	155	423	308	878.5	685.25	224.75	166.25	345.25
K06597	464	700	986	1373	575	602	216	254	566	97	275	372	662	561	244	142	315	188	689	451	880.75	411.75	327.5	402.25	410.75
K10677	422	809	1010	1283	469	535	208	218	635	101	290	534	377	297	185	161	426	352	1485	149	881	357.5	390	255	603
K01904	325	393	1074	1734	370	292	219	250	894	71	415	706	711	533	515	422	1624	1241	3444	1181	881.5	282.75	521.5	545.25	1872.5
K05372	427	836	988	1276	427	495	187	185	499	89	246	432	327	242	156	136	294	253	1204	82	881.75	323.5	316.5	215.25	458.25
K13654	394	867	1052	1219	320	385	158	158	366	60	159	297	322	238	126	141	361	341	1324	97	883	255.25	220.5	206.75	530.75
K01564	530	760	634	1621	1736	1994	327	327	689	137	317	728	484	430	250	120	1039	570	1772	813	886.25	1096	467.75	321	1048.5
K06046	450	846	969	1283	417	480	182	188	469	83	236	412	316	230	148	131	267	224	1091	77	887	316.75	300	206.25	414.75
K12062	444	670	1112	1323	547	611	186	244	669	67	255	468	536	399	229	184	566	441	1244	289	887.25	397	364.75	337	635
K11709	550	626	924	1450	1301	764	241	326	928	92	282	563	863	611	301	298	2310	1401	3399	2132	887.5	658	466.25	518.25	2310.5
K13009	438	832	1004	1276	442	511	189	190	504	86	250	440	328	233	152	134	288	237	1182	79	887.5	333	320	211.75	446.5
K13668	444	576	959	1571	921	759	312	384	1166	180	489	1112	1205	933	540	400	2822	1863	5017	2167	887.5	594	736.75	769.5	2967.25
K12660	422	851	998	1282	430	506	192	191	516	90	264	450	334	253	155	143	299	268	1260	75	888.25	329.75	330	221.25	475.5
K04025	422	853	1000	1281	429	507	192	191	519	91	266	451	335	254	156	143	299	269	1260	74	889	329.75	331.75	222	475.5
K13021	690	1382	714	770	1112	713	355	345	549	43	171	270	403	248	196	98	579	225	631	359	889	631.25	258.25	236.25	448.5
K07318	530	724	669	1635	1944	2174	384	367	827	157	401	867	537	527	299	137	1098	618	1821	885	889.5	1217.25	563	375	1105.5
K03207	393	889	997	1284	340	410	156	166	386	65	169	312	319	248	115	142	349	354	1353	102	890.75	268	233	206	539.5
K04022	422	855	1004	1282	430	506	192	191	518	90	265	450	335	253	157	143	299	270	1261	75	890.75	329.75	330.75	222	476.25
K09758	424	773	891	1482	965	946	281	395	927	106	346	700	517	476	248	186	590	427	1019	370	892.5	646.75	519.75	356.75	601.5
K05886	438	844	990	1304	437	500	190	195	500	85	253	444	349	262	162	146	335	287	1205	123	894	330.5	320.5	229.75	487.5
K09952	368	698	971	1539	730	746	158	231	944	111	252	671	508	546	230	182	1110	962	2354	816	894	466.25	494.5	366.5	1310.5
K06214	409	857	981	1331	355	414	189	188	465	74	182	351	378	302	147	174	429	405	1406	231	894.5	286.5	268	250.25	617.75
K08728	199	1071	951	1364	809	1437	889	728	1428	439	542	1505	198	261	161	144	234	267	661	128	896.25	965.75	978.5	191	322.5
K04020	423	859	1013	1291	436	509	195	192	528	92	270	458	343	259	160	144	313	280	1287	82	896.5	333	337	226.5	490.5
K08318	398	888	1031	1273	335	402	158	168	396	63	168	318	328	251	116	147	362	353	1373	104	897.5	265.75	236.25	210.5	548
K14952	333	409	1086	1762	407	319	226	256	921	77	435	758	759	571	543	432	1710	1314	3594	1208	897.5	302	547.75	576.25	1956.5
K02839	465	690	964	1475	955	980	238	280	1001	93	338	627	635	560	256	186	821	601	1654	508	898.5	613.25	514.75	409.25	896
K05789	413	879	1006	1296	461	542	169	169	388	66	169	337	335	259	125	139	417	365	1393	161	898.5	335.25	240	214.5	584
K11389	767	1614	483	734	1348	805	311	331	488	32	140	233	352	171	103	43	500	148	400	321	899.5	698.75	223.25	167.25	342.25
K15038	759	1627	497	722	1330	797	310	302	520	40	129	244	350	190	102	47	464	130	390	287	901.25	684.75	233.25	172.25	317.75
K10198	760	1628	497	722	1330	798	311	303	520	40	131	245	351	190	102	47	464	130	391	288	901.75	685.5	234	172.5	318.25
K09749	617	763	873	1355	1731	1308	388	507	1312	130	397	728	621	528	241	157	962	468	1084	639	902	983.5	641.75	386.75	788.25
K10196	760	1629	497	722	1330	799	312	303	520	40	132	245	351	190	102	47	464	130	391	288	902	686	234.25	172.5	318.25
K13722	759	1628	497	725	1331	799	312	304	519	40	130	245	351	190	102	47	465	130	390	288	902.25	686.5	233.5	172.5	318.25
K11264	435	856	1006	1321	453	529	201	200	541	92	273	468	355	271	167	148	314	284	1292	89	904.5	345.75	343.5	235.25	494.75
K09764	557	774	987	1303	1552	1065	335	404	1210	136	364	756	860	648	359	240	1552	851	2442	845	905.25	839	616.5	526.75	1422.5
K11708	557	641	934	1489	1318	799	246	337	947	93	289	572	875	613	305	301	2305	1396	3390	2127	905.25	675	475.25	523.5	2304.5
K03309	485	718	935	1491	640	663	303	338	717	125	322	500	721	627	300	209	493	332	920	624	907.25	486	416	464.25	592.25
K13921	428	873	1016	1316	447	525	201	201	535	95	272	471	340	258	159	149	305	277	1274	80	908.25	343.5	343.25	226.5	484
K13923	428	873	1016	1316	445	522	201	201	533	95	272	470	340	257	159	149	304	276	1274	79	908.25	342.25	342.5	226.25	483.25
K09795	499	702	840	1596	1147	1332	360	356	813	104	339	699	778	657	397	294	1439	1023	2407	1055	909.25	798.75	488.75	531.5	1481
K07813	438	905	677	1622	1523	1663	489	697	1428	203	555	1143	466	533	302	179	452	341	697	328	910.5	1093	832.25	370	454.5
K01133	416	751	855	1622	981	1033	298	431	943	107	393	770	868	672	373	364	1922	1399	2820	1982	911	685.75	553.25	569.25	2030.75
K09742	799	1612	495	740	1371	809	307	344	506	29	147	235	335	183	103	45	509	157	409	350	911.5	707.75	229.25	166.5	356.25
K07231	473	693	979	1504	655	757	207	258	796	71	274	532	744	593	293	244	1034	863	1786	740	912.25	469.25	418.25	468.5	1105.75
K06945	487	682	1015	1466	1081	954	343	377	1322	193	494	1180	1146	893	571	340	1870	1369	3345	837	912.5	688.75	797.25	737.5	1855.25
K12113	433	875	1029	1315	436	519	195	197	525	91	266	456	339	256	158	145	304	271	1286	76	913	336.75	334.5	224.5	484.25
K11937	434	912	985	1322	341	397	147	167	335	56	142	269	300	224	101	127	321	297	1184	107	913.25	263	200.5	188	477.25
K09956	403	701	1145	1410	483	442	186	265	536	44	211	417	687	522	295	268	1101	780	1810	791	914.75	344	302	443	1120.5
K09883	469	584	1009	1598	670	743	319	386	1061	87	376	736	1064	871	497	434	1752	1398	2760	1292	915	529.5	565	716.5	1800.5
K03756	414	914	1026	1307	348	424	160	173	391	65	171	320	335	263	113	147	362	354	1381	110	915.25	276.25	236.75	214.5	551.75
K11710	565	648	942	1508	1332	809	253	342	959	96	293	582	883	623	310	306	2319	1414	3437	2144	915.75	684	482.5	530.5	2328.5
K00687	285	961	890	1530	595	657	265	429	716	147	291	723	270	324	199	180	305	280	550	153	916.5	486.5	469.25	243.25	322
K05818	453	849	1026	1338	447	534	217	222	577	92	273	493	450	369	213	191	604	563	1665	325	916.5	355	358.75	305.75	789.25
K10550	429	881	1008	1358	495	573	213	221	558	93	278	493	348	263	168	149	307	281	1327	88	919	375.5	355.5	232	500.75
K01598	287	967	895	1540	602	662	268	431	720	149	293	725	273	327	200	180	309	281	557	159	922.25	490.75	471.75	245	326.5
K00126	493	615	1019	1564	715	788	313	378	1064	91	355	684	941	744	411	364	1344	1042	2155	943	922.75	548.5	548.5	615	1371
K06609	441	814	1053	1395	486	543	231	231	736	114	322	580	427	338	235	178	545	435	1636	260	925.75	372.75	438	294.5	719
K01699	436	885	1039	1344	456	534	208	206	560	99	280	496	370	275	169	160	357	318	1353	99	926	351	358.75	243.5	531.75
K06887	419	921	1042	1324	593	731	216	202	496	91	243	447	365	313	160	140	428	374	1370	171	926.5	435.5	319.25	244.5	585.75
K03765	445	883	1046	1337	444	527	200	199	531	93	270	465	347	259	163	149	314	275	1310	77	927.75	342.5	339.75	229.5	494
K12990	493	712	978	1529	792	824	270	334	877	146	385	696	851	704	357	219	901	606	1795	700	928	555	526	532.75	1000.5
K03620	547	749	700	1718	1857	2152	390	390	854	160	399	856	672	640	353	227	1463	924	2372	1126	928.5	1197.25	567.25	473	1471.25
K03793	485	704	1057	1468	672	751	243	289	684	122	323	480	719	597	271	172	418	268	831	510	928.5	488.75	402.25	439.75	506.75
K01514	512	793	806	1605	1504	1736	342	343	842	149	344	766	595	562	315	184	1204	800	2083	913	929	981.25	525.25	414	1250
K13041	447	883	1032	1354	460	542	201	201	543	95	274	474	354	271	164	154	330	291	1309	92	929	351	346.5	235.75	505.5
K13040	448	884	1033	1358	460	541	202	201	543	95	274	475	354	271	165	156	331	292	1312	94	930.75	351	346.75	236.5	507.25
K06387	610	823	844	1452	1955	1534	415	654	1518	132	520	914	550	518	258	150	819	353	898	549	932.25	1139.5	771	369	654.75
K12685	505	823	932	1475	748	834	225	258	530	87	237	414	502	430	210	147	450	284	1009	412	933.75	516.25	317	322.25	538.75
K09744	779	1670	537	761	1360	836	320	319	569	45	146	266	358	196	106	53	484	144	415	294	936.75	708.75	256.5	178.25	334.25
K01922	292	980	908	1570	624	690	279	443	742	153	302	749	280	338	209	183	319	293	601	172	937.5	509	486.5	252.5	346.25
K02499	789	822	992	1153	2228	1260	387	517	1414	103	377	601	638	477	174	120	1287	433	1223	845	939	1098	623.75	352.25	947
K05597	468	728	1116	1454	651	633	178	291	626	46	206	422	449	347	187	138	400	278	794	228	941.5	438.25	325	280.25	425
K08717	427	784	1009	1556	532	533	106	161	633	56	121	374	334	257	117	76	330	227	752	217	944	333	296	196	381.5
K13920	446	899	1052	1380	488	562	216	221	588	102	293	521	374	285	174	163	364	329	1366	105	944.25	371.75	376	249	541
K05301	513	581	1048	1636	879	919	257	357	1125	97	366	735	783	589	299	238	828	637	1464	472	944.5	603	580.75	477.25	850.25
K06403	625	886	832	1436	2000	1567	467	669	1637	146	562	916	561	564	291	146	756	312	821	504	944.75	1175.75	815.25	390.5	598.25
K10219	521	583	1042	1634	892	943	298	350	1167	112	380	741	813	623	317	249	828	630	1485	474	945	620.75	600	500.5	854.25
K14665	454	887	1125	1318	446	514	212	211	532	94	260	462	350	247	172	145	316	258	1229	88	946	345.75	337	228.5	472.75
K07803	447	904	1064	1371	474	565	210	223	553	98	280	493	368	288	177	163	354	305	1374	117	946.5	368	356	249	537.5
K01849	580	1097	854	1260	1154	901	322	375	1063	131	341	825	835	684	371	248	1317	957	2539	735	947.75	688	590	534.5	1387
K11707	579	671	981	1560	1378	851	268	358	1035	109	328	645	944	683	338	320	2551	1526	4019	2219	947.75	713.75	529.25	571.25	2578.75
K12112	451	897	1086	1371	481	547	211	220	608	100	304	527	393	290	191	165	487	382	1786	141	951.25	364.75	384.75	259.75	699
K10551	444	918	1042	1409	507	590	217	229	574	96	283	506	361	275	174	156	320	296	1392	92	953.25	385.75	364.75	241.5	525
K03716	598	837	911	1470	1875	1531	364	485	1202	127	366	676	638	539	265	165	988	432	1267	707	954	1063.75	592.75	401.75	848.5
K06298	625	893	843	1457	2033	1588	466	684	1654	150	570	951	575	571	289	152	762	318	823	504	954.5	1192.75	831.25	396.75	601.75
K04032	469	923	1046	1385	580	644	244	263	656	107	314	544	373	301	175	155	349	309	1329	118	955.75	432.75	405.25	251	526.25
K00118	489	585	1063	1705	788	752	286	348	907	94	354	625	957	708	383	326	1548	1038	2263	1838	960.5	543.5	495	593.5	1671.75
K13919	451	918	1053	1427	531	620	221	249	603	104	302	526	367	288	174	164	339	306	1337	97	962.25	405.25	383.75	248.25	519.75
K00885	460	924	1083	1388	468	557	209	205	547	94	272	480	365	274	168	156	335	298	1373	89	963.75	359.75	348.25	240.75	523.75
K00486	504	699	1049	1605	756	789	235	286	830	112	345	535	888	824	325	239	919	858	1580	1126	964.25	516.5	455.5	569	1120.75
K10124	460	924	1089	1389	458	547	203	199	532	92	271	463	358	270	167	151	323	282	1350	86	965.5	351.75	339.5	236.5	510.25
K05968	464	907	1160	1333	449	514	204	196	522	91	261	449	358	260	178	142	330	263	1253	90	966	340.75	330.75	234.5	484
K03896	451	964	1084	1369	349	408	159	175	363	57	152	299	341	258	117	142	360	336	1308	120	967	272.75	217.75	214.5	531
K05946	498	894	871	1608	1295	1437	496	662	1465	204	537	1162	596	654	376	298	908	663	1432	693	967.75	972.5	842	481	924
K00752	369	469	1162	1874	490	408	251	283	1023	96	473	865	882	658	607	479	1973	1486	4155	1332	968.5	358	614.25	656.5	2236.5
K02525	462	953	1018	1442	395	444	170	206	415	69	158	336	343	253	119	145	342	319	1194	130	968.75	303.75	244.5	215	496.25
K11358	425	898	808	1748	1577	1668	475	718	1609	175	617	1137	597	651	389	241	477	350	900	338	969.75	1109.5	884.5	469.5	516.25
K11922	431	959	1171	1327	350	421	169	172	407	65	174	326	352	263	137	151	394	370	1440	107	972	278	243	225.75	577.75
K11041	326	1016	924	1625	749	837	316	491	845	165	340	812	308	358	219	190	335	290	587	173	972.75	598.25	540.5	268.75	346.25
K06404	633	910	856	1496	2050	1601	478	687	1668	147	586	948	578	572	303	155	769	316	835	508	973.75	1204	837.25	402	607
K12141	616	1091	811	1379	1319	1263	352	363	843	128	284	678	630	517	263	178	987	636	1670	766	974.25	824.25	483.25	397	1014.75
K03343	361	463	1213	1861	478	401	264	312	1154	100	503	882	805	619	571	452	1837	1393	3866	1266	974.5	363.75	659.75	611.75	2090.5
K03090	617	741	1158	1392	1738	1179	411	519	1683	213	550	1202	1082	891	506	315	2201	1398	3735	1099	977	961.75	912	698.5	2108.25
K10549	456	939	1063	1452	552	636	230	251	615	102	304	538	379	301	187	164	346	327	1443	120	977.5	417.25	389.75	257.75	559
K14159	397	841	1372	1301	538	433	147	257	207	15	80	185	191	188	98	57	98	67	442	72	977.75	343.75	121.75	133.5	169.75
K06857	568	765	807	1772	1693	1892	356	364	907	147	352	796	637	524	300	186	1130	718	1846	843	978	1076.25	550.5	411.75	1134.25
K06415	611	784	1094	1426	1405	1017	314	376	1146	101	301	589	768	543	259	216	1049	549	1351	682	978.75	778	534.25	446.5	907.75
K07116	554	810	1022	1534	822	781	256	332	943	87	294	659	685	525	266	204	783	586	1595	472	980	547.75	495.75	420	859
K06394	623	893	878	1529	2132	1639	475	718	1725	153	607	1029	597	594	304	176	829	362	934	548	980.75	1241	878.5	417.75	668.25
K12140	621	1095	819	1390	1326	1275	354	367	854	130	286	685	637	524	266	181	999	644	1678	773	981.25	830.5	488.75	402	1023.5
K07705	558	917	948	1506	1365	925	312	443	1006	129	315	619	470	416	209	187	776	330	844	497	982.25	761.25	517.25	320.5	611.75
K03605	566	786	788	1791	1806	2103	393	403	894	161	407	881	722	673	366	242	1525	985	2502	1178	982.75	1176.25	585.75	500.75	1547.5
K03757	471	941	1108	1414	469	559	209	208	559	97	281	486	367	276	170	157	333	294	1383	85	983.5	361.25	355.75	242.5	523.75
K00394	716	1484	618	1117	1535	1172	403	455	856	104	318	549	454	344	222	121	607	268	676	375	983.75	891.25	456.75	285.25	481.5
K08989	627	886	1163	1260	1141	741	340	368	927	79	274	398	593	480	243	189	921	429	1195	696	984	647.5	419.5	376.25	810.25
K15024	646	949	878	1463	2165	1694	541	760	1808	177	611	1036	591	592	294	167	805	361	895	540	984	1290	908	411	650.25
K05373	474	896	1100	1467	471	544	200	205	575	94	271	496	440	299	197	171	461	339	1468	181	984.25	355	359	276.75	612.25
K01636	378	881	914	1767	850	902	377	511	1046	172	424	912	598	569	394	324	801	679	1434	552	985	660	638.5	471.25	866.5
K03930	311	1027	950	1666	698	781	298	478	837	163	326	810	306	360	220	190	333	307	604	174	988.5	563.75	534	269	354.5
K14051	438	972	1193	1351	356	426	174	176	409	66	177	329	361	269	141	156	403	379	1468	110	988.5	283	245.25	231.75	590
K03381	473	780	1275	1431	632	625	326	414	830	80	294	612	743	701	409	310	1399	1172	2688	945	989.75	499.25	454	540.75	1551
K01848	596	1137	924	1318	1187	939	344	387	1106	146	383	919	930	751	425	284	1516	1099	2946	792	993.75	714.25	638.5	597.5	1588.25
K07132	416	796	1134	1632	786	769	151	241	899	95	221	635	413	357	193	123	562	420	1237	307	994.5	486.75	462.5	271.5	631.5
K03739	311	1032	960	1680	736	1013	480	527	945	258	374	1004	308	349	211	222	352	323	744	204	995.75	689	645.25	272.5	405.75
K07228	655	656	1194	1482	1405	826	281	322	1345	112	376	716	1061	728	430	309	2540	1732	3806	1814	996.75	708.5	637.25	632	2473
K01578	522	599	1048	1819	865	884	370	452	1112	95	360	748	1065	790	450	421	1929	1452	2777	1971	997	642.75	578.75	681.5	2032.25
K03219	475	947	1223	1347	609	696	222	220	498	80	221	415	424	345	180	134	454	329	1150	224	998	436.75	303.5	270.75	539.25
K03379	483	814	1260	1457	685	673	392	469	917	97	313	686	732	658	379	291	1122	763	2033	737	1003.5	554.75	503.25	515	1163.75
K02572	524	838	1049	1608	1133	1307	289	296	676	123	325	597	614	535	277	157	775	497	1569	599	1004.75	756.25	430.25	395.75	860
K09977	439	869	1298	1423	506	467	139	217	288	22	108	216	344	305	148	94	336	240	731	321	1007.25	332.25	158.5	222.75	407
K13063	382	500	1211	1938	500	410	260	301	1054	98	491	865	868	671	598	471	1892	1470	4049	1292	1007.75	367.75	627	652	2175.75
K14998	556	642	1113	1723	762	808	341	413	1064	96	391	704	998	815	442	331	1199	907	1976	912	1008.5	581	563.75	646.5	1248.5
K02487	499	859	1195	1482	577	694	208	292	727	90	256	503	571	438	215	205	633	507	1228	385	1008.75	442.75	394	357.25	688.25
K01846	494	946	1078	1520	779	912	241	258	685	121	328	637	444	363	215	163	541	423	1640	269	1009.5	547.5	442.75	296.25	718.25
K07592	456	987	1139	1456	376	465	173	200	453	81	203	375	372	276	121	174	390	415	1597	111	1009.5	303.5	278	235.75	628.25
K03740	317	1042	981	1699	744	1043	495	534	972	261	388	1022	328	366	217	226	390	360	795	233	1009.75	704	660.75	284.25	444.5
K01469	497	634	1058	1852	876	923	274	337	1028	94	362	796	1137	796	457	421	2228	1667	3248	2127	1010.25	602.5	570	702.75	2317.5
K01264	387	498	1239	1926	533	427	267	310	1119	104	506	935	898	688	609	474	1965	1499	4111	1320	1012.5	384.25	666	667.25	2223.75
K02873	885	1809	544	816	1522	896	334	387	557	32	166	258	385	196	113	51	566	175	448	386	1013.5	784.75	253.25	186.25	393.75
K01039	548	1066	1003	1438	886	813	308	351	922	94	301	640	856	681	363	305	1218	937	2301	797	1013.75	589.5	489.25	551.25	1313.25
K02228	548	705	1097	1706	806	819	351	411	1221	130	434	925	1080	893	490	393	1866	1359	3465	1091	1014	596.75	677.5	714	1945.25
K05831	881	1804	554	820	1519	888	341	384	561	35	167	268	396	203	115	57	601	199	503	404	1014.75	783	257.75	192.75	426.75
K08980	848	1849	548	815	1493	890	348	345	579	41	147	273	409	209	110	53	514	148	438	325	1015	769	260	195.25	356.25
K06397	641	926	907	1587	2202	1706	495	754	1802	160	635	1101	619	617	317	184	859	387	975	563	1015.25	1289.25	924.5	434.25	696
K01561	559	704	1143	1665	818	867	391	445	1263	121	397	807	959	776	429	335	1378	1109	2345	889	1017.75	630.25	647	624.75	1430.25
K01040	549	1074	1008	1441	902	823	310	361	935	98	310	650	855	684	364	304	1208	932	2284	793	1018	599	498.25	551.75	1304.25
K11616	488	966	1145	1484	482	566	209	225	579	105	286	505	389	281	166	168	334	324	1437	94	1020.75	370.5	368.75	251	547.25
K06446	476	716	1283	1612	744	704	239	342	854	76	279	580	695	551	290	228	928	671	1585	546	1021.75	507.25	447.25	441	932.5
K07796	459	997	1160	1472	379	470	176	197	443	77	196	369	383	286	126	177	395	420	1611	119	1022	305.5	271.25	243	636.25
K13629	477	990	1126	1497	486	571	216	221	564	99	284	492	372	281	174	164	338	316	1478	92	1022.5	373.5	359.75	247.75	556
K04015	558	892	840	1802	1724	2010	326	343	704	169	360	773	543	468	277	171	1142	687	2169	866	1023	1100.75	501.5	364.75	1216
K03227	521	955	1219	1401	631	737	313	322	628	82	261	469	514	428	245	188	552	399	1294	341	1024	500.75	360	343.75	646.5
K07315	670	938	1053	1438	1611	1143	346	405	1150	115	350	540	780	605	323	229	1335	743	1849	1054	1024.75	876.25	538.75	484.25	1245.25
K02451	493	948	1182	1479	531	610	219	221	600	101	287	498	415	311	200	167	388	317	1324	142	1025.5	395.25	371.5	273.25	542.75
K08983	535	746	1116	1707	764	810	257	312	978	91	310	630	780	574	301	245	840	651	1461	555	1026	535.75	502.25	475	876.75
K07138	553	1139	783	1630	1901	1786	508	710	1640	178	616	1165	649	703	378	231	608	432	1069	465	1026.25	1226.25	899.75	490.25	643.5
K00984	698	803	1137	1471	1471	984	351	405	1137	123	396	678	1007	735	390	235	1497	808	2459	932	1027.25	802.75	583.5	591.75	1424
K00929	642	963	929	1577	2188	1689	467	678	1703	166	595	1004	619	633	282	162	971	452	1185	672	1027.75	1255.5	867	424	820
K07487	646	908	1110	1451	1260	850	269	369	1021	92	263	520	694	576	276	211	1110	611	1603	686	1028.75	687	474	439.25	1002.5
K06373	682	930	899	1611	2127	1672	459	713	1668	145	565	988	609	571	287	169	884	403	974	605	1030.5	1242.75	841.5	409	716.5
K05297	473	941	1223	1487	688	681	209	315	505	53	199	341	350	303	159	115	260	164	563	176	1031	473.25	274.5	231.75	290.75
K03224	525	962	1257	1385	631	735	315	321	630	84	260	467	516	430	251	188	559	402	1277	345	1032.25	500.5	360.25	346.25	645.75
K08096	882	1844	571	832	1537	903	342	364	587	42	149	290	402	221	115	54	537	158	443	347	1032.25	786.5	267	198	371.25
K00662	553	838	801	1939	1642	1714	417	476	997	180	445	1070	926	699	468	350	2149	1439	3527	1984	1032.75	1062.25	673	610.75	2274.75
K04021	474	928	1093	1636	585	644	224	257	568	100	293	581	540	356	227	245	1120	811	2237	1302	1032.75	427.5	385.5	342	1367.5
K07707	330	1039	976	1790	827	927	337	539	884	184	355	883	330	389	223	218	336	291	590	198	1033.75	657.5	576.5	290	353.75
K05979	550	725	1248	1618	1174	1088	304	331	1286	146	459	965	1226	936	591	383	2731	2153	4815	1919	1035.25	724.25	714	784	2904.5
K07031	551	881	843	1868	2051	2192	467	534	1442	179	553	1050	715	723	344	204	1170	739	2119	900	1035.75	1311	806	496.5	1232
K03230	526	965	1261	1393	632	739	316	323	634	84	262	468	518	435	253	191	563	404	1281	347	1036.25	502.5	362	349.25	648.75
K00158	295	1202	1029	1623	892	1323	749	681	1304	365	496	1352	274	333	207	192	328	307	719	185	1037.25	911.25	879.25	251.5	384.75
K00045	488	807	1175	1680	882	792	299	360	1327	153	542	1110	1122	950	528	430	2427	1811	4793	1381	1037.5	583.25	783	757.5	2603
K11184	654	961	920	1617	2112	1692	498	730	1763	155	616	994	610	589	317	172	774	324	854	514	1038	1258	882	422	616.5
K01044	470	907	1331	1454	625	585	226	311	572	67	229	482	499	426	269	184	694	495	1526	393	1040.5	436.75	337.5	344.5	777
K02593	540	932	1203	1510	588	689	311	312	713	107	336	590	599	490	321	271	818	670	1935	514	1046.25	475	436.5	420.25	984.25
K00614	470	843	1294	1580	1012	1044	242	337	500	66	215	456	406	351	218	123	771	531	1437	687	1046.75	658.75	309.25	274.5	856.5
K01234	348	1075	1010	1754	745	831	328	496	876	165	351	862	324	401	243	212	354	325	654	204	1046.75	600	563.5	295	384.25
K06408	841	944	1070	1334	2346	1398	417	567	1530	110	431	615	647	510	190	113	1215	381	1135	805	1047.25	1182	671.5	365	884
K07704	588	991	1014	1598	1471	1044	361	509	1121	148	361	718	495	444	221	199	798	348	885	512	1047.75	846.25	587	339.75	635.75
K08196	413	885	1551	1346	513	416	144	280	220	15	82	188	197	195	107	59	105	77	420	75	1048.75	338.25	126.25	139.5	169.25
K03815	481	1011	1176	1528	509	604	232	228	593	101	300	514	398	307	185	170	371	350	1574	103	1049	393.25	377	265	599.5
K09650	491	704	1216	1789	653	584	100	149	885	55	174	480	669	438	256	190	1480	1201	2385	1221	1050	371.5	398.5	388.25	1571.75
K06382	683	980	914	1626	2276	1794	527	790	1855	170	664	1172	636	666	338	190	875	400	999	580	1050.75	1346.75	965.25	457.5	713.5
K12944	475	999	1180	1553	521	594	229	231	624	101	308	531	447	334	206	195	484	426	1721	182	1051.75	393.75	391	295.5	703.25
K05877	480	1041	1213	1489	406	486	183	197	441	74	195	366	389	290	143	170	429	397	1575	126	1055.75	318	269	248	631.75
K03226	535	985	1291	1414	636	743	318	324	636	85	263	469	523	438	253	191	567	406	1291	349	1056.25	505.25	363.25	351.25	653.25
K07674	478	1030	1303	1427	393	464	189	182	428	70	183	340	377	281	156	154	440	383	1504	125	1059.5	307	255.25	242	613
K09935	530	813	1149	1747	1127	1164	341	423	1232	145	466	882	843	711	429	293	1191	921	2218	824	1059.75	763.75	681.25	569	1288.5
K07016	874	1761	630	980	1574	1033	378	427	726	62	231	400	416	284	160	85	585	229	604	393	1061.25	853	354.75	236.25	452.75
K00039	535	910	1183	1627	517	610	287	296	725	105	340	610	674	505	324	293	925	700	2110	575	1063.75	427.5	445	449	1077.5
K00496	494	896	1320	1559	664	603	234	320	614	69	240	510	680	599	322	252	1107	878	2118	775	1067.25	455.25	358.25	463.25	1219.5
K06020	554	707	1322	1718	933	969	298	351	1227	143	402	821	939	698	410	288	1276	951	2063	621	1075.25	637.75	648.25	583.75	1227.75
K07028	542	897	1158	1710	844	915	369	434	1075	127	403	821	1097	879	542	423	1764	1352	3361	1091	1076.75	640.5	606.5	735.25	1892
K06598	578	898	1177	1664	661	697	242	300	619	107	294	420	725	605	269	163	369	226	788	517	1079.25	475	360	440.5	475
K06374	711	996	934	1695	2305	1769	515	789	1848	161	653	1138	662	657	335	187	914	430	1047	619	1084	1344.5	950	460.25	752.5
K03222	544	1017	1318	1458	647	761	324	330	649	86	270	483	535	451	259	197	585	423	1364	351	1084.25	515.5	372	360.5	680.75
K12686	570	913	1148	1708	681	706	259	297	662	111	299	448	704	599	262	176	383	241	910	488	1084.75	485.75	380	435.25	505.5
K12291	479	1068	1340	1453	387	470	191	189	443	73	192	354	389	293	160	166	443	401	1580	120	1085	309.25	265.5	252	636
K10221	588	667	1199	1888	1007	1067	342	387	1337	130	424	840	965	754	388	306	1120	911	1963	671	1085.5	700.75	682.75	603.25	1166.25
K05594	479	1074	1340	1456	391	470	191	190	446	73	193	354	393	296	160	166	445	404	1579	121	1087.25	310.5	266.5	253.75	637.25
K04768	718	878	1241	1513	1789	1176	458	544	1761	222	632	1361	1419	1111	653	446	2937	1947	5135	1538	1087.5	991.75	994	907.25	2889.25
K07709	480	1028	1225	1629	557	676	229	240	667	104	305	535	491	382	228	212	411	345	1550	184	1090.5	425.5	402.75	328.25	622.5
K14415	521	937	1201	1705	863	917	270	315	884	92	348	611	591	525	264	195	530	414	1303	332	1091	591.25	483.75	393.75	644.75
K05927	672	859	713	2126	2593	2978	439	414	952	192	444	1035	635	592	336	136	1469	794	2424	1147	1092.5	1606	655.75	424.75	1458.5
K03228	549	1025	1337	1464	648	762	325	331	652	86	272	482	539	450	260	196	586	424	1374	352	1093.75	516.5	373	361.25	684
K03229	548	1025	1337	1465	648	762	325	331	651	86	273	482	540	450	260	196	586	424	1374	352	1093.75	516.5	373	361.5	684
K13006	512	732	1255	1877	695	635	111	175	942	59	192	524	691	459	265	195	1466	1180	2374	1190	1094	404	429.25	402.5	1552.5
K03931	507	1050	1196	1628	643	739	252	279	707	124	338	616	432	359	206	186	449	383	1547	174	1095.25	478.25	446.25	295.75	638.25
K04748	583	764	1199	1839	830	928	323	397	1084	110	384	732	1061	830	451	397	1508	1212	2503	1085	1096.25	619.5	577.5	684.75	1577
K13049	421	548	1291	2129	614	580	299	372	1211	98	514	915	906	708	622	494	1933	1501	4064	1455	1097.25	466.25	684.5	682.5	2238.25
K05880	518	1046	1291	1536	499	601	230	225	591	100	301	511	416	310	202	175	385	334	1542	97	1097.75	388.75	375.75	275.75	589.5
K05606	497	785	1228	1883	750	797	359	403	1268	129	453	1022	1332	1099	644	549	2380	1897	4151	1574	1098.25	577.25	718	906	2500.5
K00594	443	556	1325	2072	682	551	329	374	1324	134	606	1180	1189	872	761	599	2541	1923	5518	1598	1099	484	811	855.25	2895
K02480	713	794	1231	1674	1438	997	293	390	1256	88	357	649	922	658	315	229	1478	861	2077	907	1103	779.5	587.5	531	1330.75
K01959	688	1044	807	1896	1995	2216	361	374	768	146	344	776	565	503	273	121	1082	575	1779	885	1108.75	1236.5	508.5	365.5	1080.25
K07457	589	1062	818	1967	2207	2630	625	549	1162	287	483	1246	566	526	312	152	1200	688	2039	928	1109	1502.75	794.5	389	1213.75
K10220	610	676	1222	1930	1032	1093	376	426	1381	134	449	857	978	755	396	304	1004	746	1755	638	1109.5	731.75	705.25	608.25	1035.75
K01917	813	891	925	1821	2576	2366	469	485	1225	158	429	831	768	608	319	153	1636	736	2195	1226	1112.5	1474	660.75	462	1448.25
K08567	789	1700	785	1176	1457	1031	378	397	749	85	252	463	482	334	184	127	705	346	1062	377	1112.5	815.75	387.25	281.75	622.5
K09155	498	1201	938	1817	1469	1592	585	637	1333	268	494	1182	508	532	259	241	742	528	1214	548	1113.5	1070.75	819.25	385	758
K02482	579	923	968	1991	1592	1844	415	428	953	138	356	750	788	687	403	278	1054	656	1918	829	1115.25	1069.75	549.25	539	1114.25
K05714	529	964	1308	1669	675	712	286	297	945	145	412	832	651	546	328	257	1020	832	2806	435	1117.5	492.5	583.5	445.5	1273.25
K09384	327	1174	1162	1825	1034	1498	798	779	1563	393	599	1557	455	488	308	262	653	590	1407	348	1122	1027.25	1028	378.25	749.5
K06396	704	1033	981	1775	2380	1915	556	839	1990	181	720	1255	674	688	362	208	892	416	1033	588	1123.25	1422.5	1036.5	483	732.25
K10941	596	940	1230	1732	687	727	253	309	640	109	304	433	745	622	277	174	390	238	833	532	1124.5	494	371.5	454.5	498.25
K06392	710	1039	973	1777	2388	1916	555	844	1974	183	717	1272	679	696	362	207	909	424	1054	601	1124.75	1425.75	1036.5	486	747
K00881	518	1077	1296	1609	633	726	263	296	685	111	328	547	429	330	218	176	387	332	1533	113	1125	479.5	417.75	288.25	591.25
K04093	565	1129	1237	1574	662	655	256	254	634	105	300	502	457	342	204	170	403	324	1468	171	1126.25	456.75	385.25	293.25	591.5
K03225	569	1070	1371	1519	667	777	311	319	641	89	269	482	551	455	254	189	571	400	1312	340	1132.25	518.5	370.25	362.25	655.75
K05577	451	640	1389	2057	529	515	270	322	1109	102	484	836	818	617	561	446	1752	1342	3661	1283	1134.25	409	632.75	610.5	2009.5
K12992	573	888	1123	1954	1353	1318	407	571	1555	145	592	1040	920	800	507	321	1851	1473	3247	1422	1134.5	912.25	833	637	1998.25
K06393	711	1051	978	1808	2422	1964	567	854	2016	188	728	1292	688	700	369	207	908	430	1049	602	1137	1451.75	1056	491	747.25
K12658	570	808	1338	1833	657	643	163	220	788	58	242	518	902	603	371	290	1882	1471	3004	1510	1137.25	420.75	401.5	541.5	1966.75
K06198	331	1232	1114	1876	817	1091	540	625	1107	284	443	1163	319	386	236	224	360	347	719	188	1138.25	768.25	749.25	291.25	403.5
K06151	552	949	1695	1360	538	630	237	200	505	59	195	342	575	376	313	166	756	459	1368	373	1139	401.25	275.25	357.5	739
K12256	598	888	1228	1849	705	773	287	326	837	119	344	569	1007	842	392	344	1290	1048	2149	1085	1140.75	522.75	467.25	646.25	1393
K02596	589	1017	1282	1677	735	878	341	360	814	124	377	685	671	559	363	290	938	746	2121	604	1141.25	578.5	500	470.75	1102.25
K00114	668	850	1219	1830	921	998	469	563	1262	124	424	815	1035	835	494	406	1359	1017	2118	1008	1141.75	737.75	656.25	692.5	1375.5
K09799	551	959	1306	1752	1127	1082	278	351	740	115	326	705	806	683	400	274	1393	1000	2427	954	1142	709.5	471.5	540.75	1443.5
K05876	500	1132	1410	1529	413	498	198	200	471	78	200	376	408	308	171	171	468	415	1639	131	1142.75	327.25	281.25	264.5	663.25
K06399	727	1075	983	1789	2416	1929	568	850	1975	190	712	1259	688	687	352	205	931	424	1074	611	1143.5	1440.75	1034	483	760
K01563	584	816	1183	1997	925	938	400	468	1050	151	445	823	1205	931	515	403	1942	1335	2991	2251	1145	682.75	617.25	763.5	2129.75
K08566	529	1079	1367	1605	504	589	235	233	589	105	294	510	440	311	203	185	398	374	1652	106	1145	390.25	374.5	284.75	632.5
K12065	621	881	1254	1833	1258	1425	298	333	876	112	368	723	681	535	307	206	942	639	1882	596	1147.25	828.5	519.75	432.25	1014.75
K02597	609	1011	1311	1665	662	796	374	387	838	125	386	662	690	568	377	311	930	752	2099	615	1149	554.75	502.75	486.5	1099
K09924	606	866	1235	1896	729	761	338	397	947	93	323	642	960	756	427	356	1297	1000	2069	1042	1150.75	556.25	501.25	624.75	1352
K09859	672	827	1086	2026	1555	1669	318	317	974	138	369	741	882	693	402	261	2074	1507	3204	1725	1152.75	964.75	555.5	559.5	2127.5
K11475	598	815	1341	1858	873	890	351	444	1056	96	330	647	779	634	331	250	781	562	1328	523	1153	639.5	532.25	498.5	798.5
K02234	624	800	1254	1938	772	846	376	469	1196	97	409	782	1166	923	524	453	1766	1394	2849	1268	1154	615.75	621	766.5	1819.25
K11779	438	556	1432	2191	671	567	324	378	1398	144	600	1182	1114	874	720	560	2451	1870	5245	1553	1154.25	485	831	817	2779.75
[truncated: 3,907 more rows]
