# Supplementary material for: Starvation Alters Gut Microbiome in Black Soldier Fly (Diptera: Stratiomyidae) Larvae
Source: Front Microbiol. 2021 Feb 16;12:601253. doi: 10.3389/fmicb.2021.601253 (PMC7921171; doi:10.3389/fmicb.2021.601253)
Supplement: Supplementary Table 4 — Significantly different Predicted Gene Abundances Based on DeSEQ2 Analyses. [file Table_4.XLSX]

## Sheet: Sheet1
Supplemental Table 4. Significantly different Predicted Gene Abundances Based on DeSEQ2 Analyses
KEGG Number	baseMean	log2FoldChange	lfcSE	stat	pvalue	padj
K14448	246.58	1.9109	0.15494	12.3332	6.00457e-35	3.93479e-31
K03851	122.531	1.95321	0.163958	11.9128	1.01454e-32	2.32714e-29
K04036	105.959	1.87804	0.157702	11.9088	1.06538e-32	2.32714e-29
K14451	122.031	2.03188	0.171159	11.8713	1.6688e-32	2.73391e-29
K09847	104.922	2.01424	0.175672	11.466	1.95577e-30	2.56323e-27
K14450	126.915	1.94061	0.170995	11.3489	7.50998e-30	8.20215e-27
K14083	681.972	1.32239	0.118553	11.1545	6.80858e-29	6.3738e-26
K05915	115.897	1.77744	0.159746	11.1267	9.30437e-29	7.62144e-26
K14449	266.186	1.59948	0.145527	10.9909	4.22744e-28	3.07804e-25
K05911	134.531	1.45918	0.134952	10.8126	3.0006e-27	1.96629e-24
K08927	130.852	1.62061	0.151241	10.7154	8.62205e-27	5.13639e-24
K07772	179.198	1.35174	0.126925	10.6499	1.74632e-26	9.39494e-24
K08926	129.951	1.64315	0.154377	10.6438	1.86379e-26	9.39494e-24
K08720	90.7181	1.52537	0.144113	10.5845	3.51506e-26	1.6453e-23
K13991	129.461	1.64946	0.15616	10.5627	4.43828e-26	1.7631e-23
K09846	129.706	1.64667	0.155905	10.562	4.47074e-26	1.7631e-23
K09845	130.853	1.61951	0.153365	10.5599	4.57389e-26	1.7631e-23
K06049	130	1.64086	0.156106	10.5112	7.67154e-26	2.69368e-23
K09844	131.646	1.61779	0.153936	10.5095	7.81016e-26	2.69368e-23
K02448	405.634	1.02946	0.0981492	10.4887	9.73834e-26	3.09649e-23
K11336	130.112	1.63544	0.155951	10.4869	9.92314e-26	3.09649e-23
K11337	130.201	1.63649	0.15634	10.4675	1.21872e-25	3.63011e-23
K08929	129.923	1.64013	0.156891	10.454	1.40471e-25	3.87322e-23
K08928	129.892	1.63966	0.15686	10.4531	1.41854e-25	3.87322e-23
K11333	130.977	1.62497	0.15585	10.4265	1.87629e-25	4.72898e-23
K11335	130.977	1.62497	0.15585	10.4265	1.87629e-25	4.72898e-23
K14347	335.675	0.795199	0.0763294	10.418	2.05242e-25	4.98129e-23
K13994	45.134	1.95061	0.187848	10.384	2.93305e-25	6.86439e-23
K11334	128.808	1.62555	0.156605	10.38	3.05932e-25	6.913e-23
K01593	172.481	1.3876	0.134178	10.3415	4.57138e-25	9.98542e-23
K10191	86.0199	2.00015	0.194215	10.2986	7.14671e-25	1.51072e-22
K14660	199.439	1.64846	0.160152	10.2931	7.5713e-25	1.55046e-22
K00534	154.55	1.24701	0.121445	10.2681	9.8137e-25	1.94876e-22
K00315	629.508	1.50648	0.147454	10.2166	1.6704e-24	3.21944e-22
K03619	156.56	1.22926	0.12053	10.1988	2.00779e-24	3.75916e-22
K02305	445.951	0.880878	0.0865431	10.1785	2.47372e-24	4.50285e-22
K07028	817.558	0.633248	0.0627338	10.0942	5.86029e-24	1.01364e-21
K10235	200.479	1.63978	0.162453	10.0939	5.87799e-24	1.01364e-21
K07167	312.34	1.29893	0.1296	10.0226	1.21262e-23	2.03751e-21
K00303	1875.89	0.644327	0.0656654	9.81227	9.97048e-23	1.63341e-20
K10854	62.3463	1.71001	0.17475	9.78551	1.29939e-22	2.07681e-20
K13599	673.507	1.02197	0.104602	9.77005	1.51382e-22	2.36193e-20
K10912	64.1738	1.84908	0.189505	9.75745	1.71409e-22	2.6122e-20
K02164	305.303	1.06113	0.109897	9.65564	4.65245e-22	6.88482e-20
K08226	345.796	1.47423	0.152707	9.65399	4.72786e-22	6.88482e-20
K13598	612.58	1.10726	0.115968	9.54804	1.3217e-21	1.88284e-19
K10856	77.3788	1.56179	0.164685	9.48354	2.45799e-21	3.42707e-19
K00304	1005.27	1.0343	0.110493	9.36073	7.91874e-21	1.08107e-18
K13581	633.701	0.972018	0.104082	9.33894	9.73039e-21	1.30129e-18
K13623	269.473	1.45375	0.15653	9.2874	1.5811e-20	2.07219e-18
K06223	3457.76	-0.480961	0.0522104	-9.21197	3.2019e-20	4.11413e-18
K07110	1439.04	1.0616	0.115406	9.19889	3.61662e-20	4.55763e-18
K04040	162.133	1.33388	0.145317	9.17915	4.34524e-20	5.37251e-18
K13622	288.796	1.41791	0.154826	9.15811	5.28138e-20	6.40905e-18
K00720	287.633	0.832543	0.0909654	9.1523	5.57316e-20	6.64017e-18
K08680	1533	-0.820692	0.0897856	-9.14058	6.21198e-20	7.26913e-18
K09165	1415.79	0.79751	0.0876409	9.09975	9.05417e-20	1.04091e-17
K04038	141.936	1.37823	0.151734	9.08321	1.05421e-19	1.17089e-17
K04039	141.936	1.37823	0.151734	9.08321	1.05421e-19	1.17089e-17
K04037	142.072	1.37192	0.151086	9.08042	1.0816e-19	1.18128e-17
K00368	991.243	0.694874	0.07658	9.07383	1.14902e-19	1.23434e-17
K00305	908.222	0.952385	0.105251	9.04866	1.44734e-19	1.52603e-17
K03428	139.301	1.37772	0.152282	9.04718	1.46711e-19	1.52603e-17
K00479	640.443	0.87365	0.0967174	9.03301	1.67011e-19	1.71004e-17
K00302	1190.47	0.802944	0.0889437	9.02756	1.75548e-19	1.7698e-17
K02623	322.68	1.27177	0.141172	9.00869	2.08538e-19	2.07053e-17
K08261	284.626	1.23599	0.137455	8.99202	2.4273e-19	2.37405e-17
K00314	435.631	1.28325	0.143533	8.94042	3.87684e-19	3.73602e-17
K13584	506.844	1.30909	0.146969	8.90725	5.23151e-19	4.9073e-17
K02824	3678.78	-0.715218	0.0802982	-8.90702	5.24204e-19	4.9073e-17
K01789	173.355	1.29397	0.146583	8.82751	1.07029e-18	9.87837e-17
K00485	521.251	0.860403	0.0975334	8.82163	1.12809e-18	1.02672e-16
K09949	803.558	1.30782	0.148998	8.77742	1.67269e-18	1.50152e-16
K09985	516.626	1.26696	0.14454	8.76547	1.85991e-18	1.64703e-16
K09987	522.354	1.26175	0.144185	8.75093	2.11606e-18	1.84887e-16
K05606	950.464	0.963589	0.112899	8.53496	1.40205e-17	1.2089e-15
K08685	231.544	1.17349	0.137691	8.5226	1.56006e-17	1.32767e-15
K13922	712.448	-0.779492	0.09148	-8.5209	1.58317e-17	1.33007e-15
K13588	487.578	1.35712	0.159592	8.5037	1.83642e-17	1.52329e-15
K06952	1086.23	0.978368	0.115404	8.47778	2.29538e-17	1.8802e-15
K10764	2235.89	0.788568	0.0931137	8.46888	2.47774e-17	2.00452e-15
K13772	209.78	1.39395	0.165128	8.44163	3.12945e-17	2.4734e-15
K03198	1048.34	0.878315	0.104053	8.44103	3.14564e-17	2.4734e-15
K03618	217.419	0.948629	0.112395	8.4401	3.17055e-17	2.4734e-15
K08689	97.2993	1.20299	0.142715	8.42934	3.47629e-17	2.68001e-15
K13587	510.965	1.29762	0.154269	8.41141	4.05103e-17	3.08679e-15
K08151	1572.73	0.832833	0.0994658	8.37306	5.61428e-17	4.22878e-15
K13586	34.1473	1.66734	0.199944	8.33903	7.49023e-17	5.57767e-15
K08688	380.686	1.2993	0.156189	8.31876	8.88912e-17	6.54499e-15
K00293	86.8807	1.91044	0.230481	8.28892	1.14283e-16	8.32104e-15
K10564	230.624	1.30989	0.1582	8.27998	1.23197e-16	8.87154e-15
K14447	408.542	1.47183	0.177829	8.27664	1.26703e-16	9.02483e-15
K06602	475.326	1.33307	0.161712	8.24349	1.67253e-16	1.1785e-14
K01130	4701.16	1.00373	0.122402	8.20031	2.39771e-16	1.67151e-14
K07344	637.384	1.11201	0.135799	8.18864	2.64186e-16	1.82233e-14
K01724	3326.09	0.719355	0.08812	8.16335	3.25854e-16	2.22429e-14
K07147	6393.76	0.352336	0.043546	8.09111	5.91233e-16	3.99417e-14
K02315	2597.85	-0.927397	0.115028	-8.06237	7.48305e-16	5.00371e-14
K01128	169.974	1.23491	0.153316	8.05472	7.96613e-16	5.27293e-14
K00504	12.9984	1.96996	0.244873	8.04485	8.63507e-16	5.65856e-14
K13924	1658.77	0.821864	0.102224	8.03985	8.99468e-16	5.83586e-14
K14067	82.5573	1.13943	0.14275	7.98199	1.43988e-15	9.25051e-14
K05913	65.1662	1.60941	0.203183	7.92097	2.35665e-15	1.49933e-13
K02225	573.175	0.926391	0.117152	7.90763	2.62334e-15	1.65296e-13
K10229	894.996	0.664891	0.0841216	7.90392	2.70261e-15	1.68668e-13
K08692	80.5651	1.12946	0.143337	7.87977	3.27974e-15	2.02756e-13
K06601	541.426	1.38132	0.175555	7.86831	3.59459e-15	2.18434e-13
K08738	1628.34	1.12358	0.142801	7.86812	3.60001e-15	2.18434e-13
K02330	56.0202	1.75031	0.222656	7.86104	3.80959e-15	2.29029e-13
K03346	1011.18	-1.00493	0.12789	-7.85778	3.91002e-15	2.3293e-13
K10228	914.901	0.670297	0.0859081	7.80248	6.07e-15	3.58349e-13
K01266	833.575	0.585152	0.0751083	7.79078	6.6599e-15	3.89663e-13
K10230	809.383	0.743704	0.0954753	7.78949	6.72797e-15	3.90163e-13
K02779	1925.15	-0.722329	0.0930604	-7.76194	8.36421e-15	4.80795e-13
K00643	622.106	1.16211	0.149779	7.75882	8.57203e-15	4.88457e-13
K14160	1417.98	0.870289	0.112294	7.75009	9.18253e-15	5.18734e-13
K00612	1156.21	0.921319	0.118916	7.74766	9.36032e-15	5.24258e-13
K03502	3471.28	-0.693216	0.0896056	-7.7363	1.02349e-14	5.68386e-13
K03403	152.948	1.16626	0.150862	7.73059	1.07048e-14	5.89484e-13
K00875	150.785	1.44685	0.187913	7.69958	1.36518e-14	7.45503e-13
K01305	967.029	-0.668565	0.0869249	-7.69129	1.4566e-14	7.88851e-13
K01601	1251.92	0.826908	0.107599	7.68508	1.52902e-14	8.21284e-13
K03612	2165.97	-0.377107	0.0491375	-7.67452	1.66035e-14	8.84573e-13
K09826	472.492	1.31965	0.172217	7.66269	1.82073e-14	9.62196e-13
K08939	129.907	1.5284	0.199738	7.65206	1.97791e-14	1.0369e-12
K11443	659.925	1.30002	0.169957	7.64912	2.02365e-14	1.05246e-12
K03613	2196.21	-0.386038	0.0506096	-7.62777	2.38852e-14	1.23244e-12
K10552	477.216	0.896137	0.118157	7.5843	3.34285e-14	1.71138e-12
K10553	471.793	0.905994	0.119638	7.57281	3.65244e-14	1.85539e-12
K08930	130.715	1.51965	0.200872	7.56527	3.87048e-14	1.95102e-12
K01113	4286.69	0.774179	0.102439	7.55744	4.11087e-14	2.05638e-12
K02054	5079.8	0.60754	0.0804642	7.55044	4.3378e-14	2.15346e-12
K13714	14.3524	-1.94831	0.258084	-7.54912	4.38209e-14	2.15909e-12
K01114	1854.31	0.805137	0.106895	7.53201	4.99659e-14	2.43983e-12
K03617	2204.49	-0.389324	0.0516946	-7.53123	5.02635e-14	2.43983e-12
K00258	219.663	1.33466	0.177274	7.52884	5.11947e-14	2.46676e-12
K05951	265.492	1.84942	0.245845	7.52268	5.36642e-14	2.56687e-12
K06956	2172.28	-0.68272	0.0907728	-7.52119	5.42789e-14	2.57746e-12
K03780	724.694	-0.699198	0.0931617	-7.50521	6.13305e-14	2.89136e-12
K00064	2628.83	1.08313	0.144645	7.48814	6.98543e-14	3.26968e-12
K08097	572.136	1.41448	0.189025	7.48307	7.26082e-14	3.37448e-12
K10960	176.192	1.00822	0.1349	7.47386	7.78735e-14	3.5937e-12
K03779	719.984	-0.697036	0.0935388	-7.45184	9.20468e-14	4.21806e-12
K02052	6888.37	0.609214	0.0819596	7.4331	1.06082e-13	4.82748e-12
K14189	497.892	1.34887	0.18196	7.41298	1.2349e-13	5.58091e-12
K09883	755.402	0.83173	0.112225	7.41128	1.25083e-13	5.61416e-12
K02055	6062.48	0.584794	0.078983	7.40404	1.32099e-13	5.88873e-12
K10808	601.573	1.57074	0.212198	7.4022	1.33944e-13	5.93064e-12
K09685	1238.65	-1.00804	0.136505	-7.38463	1.52875e-13	6.72342e-12
K14661	70.5662	1.33627	0.18105	7.3807	1.57463e-13	6.87901e-12
K02276	5606.87	0.797471	0.108115	7.37617	1.62903e-13	7.06955e-12
K03095	1183.2	-0.935193	0.126872	-7.37118	1.69126e-13	7.29132e-12
K06971	1280.42	-0.85598	0.116233	-7.36432	1.78048e-13	7.6258e-12
K08687	92.08	1.24502	0.169224	7.3572	1.87803e-13	7.99138e-12
K01602	310.486	1.06611	0.145195	7.34259	2.09495e-13	8.85692e-12
K00469	411.048	1.60111	0.218147	7.33959	2.14241e-13	8.9664e-12
K09976	1169.22	-0.972396	0.132493	-7.33923	2.14822e-13	8.9664e-12
K06518	3332.42	-0.639376	0.0871534	-7.33622	2.19708e-13	9.1123e-12
K10554	535.647	0.901373	0.123121	7.32103	2.46077e-13	1.01418e-11
K08303	8354.49	-0.38259	0.0522923	-7.31637	2.54772e-13	1.04345e-11
K00693	13.7779	2.03379	0.279326	7.28106	3.31209e-13	1.34808e-11
K03614	2437.14	-0.391935	0.0538663	-7.27608	3.43662e-13	1.39014e-11
K01172	29.2583	1.45048	0.199792	7.25996	3.8721e-13	1.55668e-11
K07746	1311.4	0.789852	0.108896	7.25328	4.06811e-13	1.62551e-11
K15034	4357.21	0.623035	0.085946	7.24914	4.19414e-13	1.66571e-11
K11070	3131.16	-0.646527	0.0893193	-7.23837	4.54102e-13	1.79261e-11
K01965	1309.22	0.770166	0.106428	7.23651	4.60371e-13	1.80647e-11
K03486	921.027	-0.93145	0.128767	-7.2336	4.7035e-13	1.83464e-11
K03048	1148.37	-0.974412	0.134751	-7.2312	4.78761e-13	1.8564e-11
K02053	6979.27	0.56419	0.0781135	7.22269	5.09683e-13	1.96468e-11
K12269	187.722	-2.43183	0.337182	-7.2122	5.50567e-13	2.10986e-11
K01173	598.934	-0.915037	0.126989	-7.20564	5.77722e-13	2.20105e-11
K02765	1333.86	-0.745817	0.103625	-7.19723	6.14464e-13	2.3275e-11
K02294	390.078	1.26023	0.175282	7.18972	6.49242e-13	2.44511e-11
K10227	973.932	0.599531	0.083538	7.17675	7.13904e-13	2.67327e-11
K07303	3059.65	0.866647	0.120831	7.17238	7.37042e-13	2.74423e-11
K00244	4089.9	-0.622018	0.0867348	-7.17149	7.41837e-13	2.74647e-11
K01734	3409.06	-0.60474	0.0843866	-7.1663	7.7051e-13	2.8366e-11
K06118	218.687	0.889987	0.124466	7.15043	8.65095e-13	3.155e-11
K12270	174.18	-2.32443	0.325087	-7.15018	8.66627e-13	3.155e-11
K07683	23.3733	-1.65333	0.231415	-7.14446	9.03519e-13	3.27114e-11
K02068	2088.38	-0.804332	0.112708	-7.13639	9.58127e-13	3.44978e-11
K00607	467.196	1.2942	0.181532	7.12932	1.00867e-12	3.60538e-11
K05985	1283.33	-0.95576	0.134081	-7.12825	1.0165e-12	3.60538e-11
K10807	432.515	1.53263	0.215013	7.12807	1.01785e-12	3.60538e-11
K07065	377.082	0.65746	0.0923278	7.12092	1.07206e-12	3.77698e-11
K02828	29.4105	-1.3004	0.182732	-7.11641	1.10772e-12	3.88175e-11
K14162	3742.96	0.804744	0.113128	7.11357	1.13076e-12	3.94143e-11
K13583	565.829	1.18802	0.167133	7.10823	1.17544e-12	4.07548e-11
K01301	387.858	1.35855	0.191424	7.09709	1.27415e-12	4.39448e-11
K07273	1929.43	0.854887	0.120627	7.08705	1.36999e-12	4.70029e-11
K03697	1031.39	-1.04484	0.147603	-7.07868	1.45534e-12	4.96709e-11
K10984	72.7949	-1.03079	0.145695	-7.07497	1.49478e-12	5.07527e-11
K00369	368.806	1.46692	0.207487	7.06992	1.55018e-12	5.23626e-11
K01029	3811.5	0.591751	0.0837454	7.06608	1.59372e-12	5.35572e-11
K02245	1082.92	-1.02226	0.145003	-7.0499	1.79048e-12	5.97939e-11
K02240	1086.26	-1.0201	0.144709	-7.04935	1.79756e-12	5.97939e-11
K01821	5290.83	-0.39221	0.0556804	-7.04395	1.8687e-12	6.18465e-11
K06996	4876.93	0.61503	0.087386	7.03809	1.94896e-12	6.3944e-11
K03405	1341.73	0.910829	0.129418	7.0379	1.9516e-12	6.3944e-11
K07570	1067.18	-1.01184	0.143803	-7.03632	1.97384e-12	6.43512e-11
K09787	2133.04	-1.04702	0.148854	-7.03392	2.00815e-12	6.51457e-11
K11964	4.33863	2.3573	0.335205	7.03242	2.02983e-12	6.55244e-11
K02243	1087.13	-1.0205	0.145323	-7.02229	2.18255e-12	7.01091e-11
K07255	12.4596	1.48812	0.212259	7.01087	2.36839e-12	7.57076e-11
K07302	3243.27	0.822252	0.117562	6.99419	2.66797e-12	8.48698e-11
K09882	975.636	0.576185	0.0824037	6.99223	2.70553e-12	8.5649e-11
K13075	50.0299	1.21727	0.174213	6.98722	2.80387e-12	8.79405e-11
K07150	2197.1	-0.677379	0.096946	-6.98718	2.80476e-12	8.79405e-11
K04712	357.256	1.47924	0.21198	6.97822	2.98934e-12	9.32817e-11
K01028	3802.13	0.570428	0.0818318	6.97073	3.15299e-12	9.7922e-11
K01053	3548.87	0.793679	0.114182	6.95098	3.62749e-12	1.12127e-10
K03418	58.1439	1.10111	0.15854	6.94529	3.77687e-12	1.15858e-10
K05823	570.14	-1.10355	0.158898	-6.94504	3.78356e-12	1.15858e-10
K00729	223.913	1.93101	0.278379	6.9366	4.01648e-12	1.22419e-10
K00841	1487.36	-1.38947	0.20083	-6.91865	4.5596e-12	1.38329e-10
K06888	2904.25	0.887702	0.128454	6.91065	4.82422e-12	1.45682e-10
K03918	458.823	1.26188	0.182649	6.90875	4.88945e-12	1.4677e-10
K02639	71.3012	-1.31518	0.190376	-6.9083	4.90501e-12	1.4677e-10
K13685	916.093	-0.779416	0.112881	-6.90476	5.02898e-12	1.49795e-10
K06347	22.1941	-1.26988	0.18404	-6.90003	5.19911e-12	1.53991e-10
K01914	1815.66	-0.754616	0.109372	-6.89955	5.21684e-12	1.53991e-10
K08100	72.3537	1.66339	0.24124	6.89517	5.3802e-12	1.58101e-10
K08986	698.085	-0.736385	0.106809	-6.89439	5.40972e-12	1.58259e-10
K03713	1050.29	-1.00365	0.14564	-6.89129	5.52892e-12	1.61027e-10
K08093	1268.64	-1.21267	0.176053	-6.88811	5.65402e-12	1.63942e-10
K07491	5964.56	-0.566175	0.0823351	-6.87647	6.13556e-12	1.7712e-10
K01469	835.693	0.960066	0.139636	6.87547	6.17858e-12	1.7758e-10
K14161	5370.44	0.918719	0.133701	6.87143	6.3562e-12	1.81887e-10
K00300	211.577	1.93607	0.281853	6.86906	6.46254e-12	1.84126e-10
K02086	1074.33	-1.0145	0.147772	-6.86529	6.6355e-12	1.88236e-10
K00689	180.398	-2.20162	0.320804	-6.86282	6.75152e-12	1.90701e-10
K00827	11.2018	2.30189	0.335608	6.85886	6.94141e-12	1.95223e-10
K02274	6752.25	0.606263	0.0885259	6.84842	7.46694e-12	2.09106e-10
K02244	1022.21	-1.00117	0.146245	-6.84589	7.60042e-12	2.11938e-10
K13238	373.585	1.46253	0.213684	6.84438	7.68082e-12	2.13273e-10
K00344	9147.25	0.462993	0.0676863	6.84028	7.90403e-12	2.18545e-10
K02259	4651.35	0.76291	0.111695	6.83029	8.47454e-12	2.33335e-10
K01434	2606.82	0.49163	0.0720297	6.82538	8.76949e-12	2.40445e-10
K09698	1130.71	-0.97484	0.142886	-6.82252	8.94548e-12	2.44249e-10
K00155	2306.23	0.877499	0.128643	6.82118	9.02943e-12	2.45518e-10
K00220	465.421	1.08557	0.159213	6.81832	9.21123e-12	2.49426e-10
K09137	601.818	0.973839	0.143014	6.80938	9.80195e-12	2.6433e-10
K06418	21.296	-1.25135	0.183913	-6.80404	1.01723e-11	2.73194e-10
K05575	56.5491	-1.58127	0.232484	-6.80163	1.0344e-11	2.7667e-10
K13589	368.067	1.11184	0.16387	6.78488	1.16182e-11	3.09488e-10
K01816	3633.87	0.657872	0.0969784	6.78369	1.17142e-11	3.10783e-10
K14519	2279.96	0.67095	0.0989196	6.78279	1.17881e-11	3.11481e-10
K09964	370.01	0.73574	0.108757	6.76496	1.33348e-11	3.50936e-10
K02703	43.1945	-1.60732	0.237761	-6.76022	1.37784e-11	3.61159e-10
K02819	1322.43	-0.68561	0.101508	-6.75425	1.43573e-11	3.74833e-10
K08280	366.583	1.38299	0.2048	6.7529	1.44916e-11	3.75545e-10
K02443	1118.62	-0.687521	0.101812	-6.75283	1.44991e-11	3.75545e-10
K08152	183.544	-2.09433	0.310432	-6.74651	1.51448e-11	3.90723e-10
K13665	377.149	1.36138	0.201862	6.74411	1.53972e-11	3.95679e-10
K03615	2515.09	-0.413652	0.0613424	-6.74333	1.54796e-11	3.96242e-10
K03816	2026.61	-0.973419	0.144384	-6.74185	1.56378e-11	3.98734e-10
K00364	2137	-0.691658	0.102639	-6.73872	1.5979e-11	4.05855e-10
K10800	184.306	2.16009	0.320692	6.73572	1.63126e-11	4.12727e-10
K02204	1590.5	0.399894	0.0593914	6.7332	1.65977e-11	4.18325e-10
K07652	1124.62	-0.998648	0.148547	-6.72277	1.78302e-11	4.47667e-10
K03319	1977.84	-0.638001	0.0950194	-6.71443	1.88802e-11	4.72222e-10
K04779	38.8037	1.00263	0.149345	6.7135	1.90011e-11	4.72496e-10
K03708	1110.26	-0.981556	0.146212	-6.71324	1.90354e-11	4.72496e-10
K08296	7395.95	0.59742	0.0890214	6.71097	1.9333e-11	4.78071e-10
K01045	13.6242	1.6199	0.241479	6.70827	1.96943e-11	4.85176e-10
K07862	2211.02	-0.631986	0.0942941	-6.70228	2.05188e-11	5.03595e-10
K02191	761.415	-0.944295	0.141057	-6.6944	2.16563e-11	5.29528e-10
K09166	1334.71	1.33137	0.199023	6.68954	2.23873e-11	5.45368e-10
K03692	355.712	1.41364	0.211621	6.68006	2.38842e-11	5.79679e-10
K13592	354.167	1.16166	0.174111	6.67195	2.52427e-11	6.1039e-10
K01119	2779.41	-0.446955	0.0670474	-6.66625	2.62425e-11	6.32233e-10
K02641	191.28	1.99284	0.299107	6.66264	2.68951e-11	6.4558e-10
K02647	2710.56	-0.867746	0.130273	-6.66099	2.71991e-11	6.50495e-10
K07668	1130.21	-0.974699	0.146364	-6.65941	2.74927e-11	6.55127e-10
K01322	2393.06	0.655557	0.0984733	6.65721	2.79072e-11	6.62595e-10
K09807	3932.57	0.388211	0.0583721	6.65062	2.91861e-11	6.88093e-10
K09991	366.538	1.11657	0.167891	6.65059	2.91912e-11	6.88093e-10
K11437	177.564	2.20958	0.332559	6.64416	3.04941e-11	7.1623e-10
K13481	1411.34	0.66486	0.100119	6.64072	3.12148e-11	7.30539e-10
K07006	3888.76	0.575682	0.0867071	6.6394	3.14972e-11	7.34524e-10
K07512	177.902	2.20884	0.33286	6.63595	3.2243e-11	7.46928e-10
K00571	2660.33	-0.641853	0.0967247	-6.63588	3.22571e-11	7.46928e-10
K04748	758.186	0.5212	0.0785614	6.6343	3.26042e-11	7.52307e-10
K05979	970.187	0.931281	0.140469	6.62982	3.36105e-11	7.70912e-10
K01144	1402.95	0.973727	0.146874	6.62966	3.36458e-11	7.70912e-10
K04762	7210.62	0.634628	0.0957704	6.62656	3.43602e-11	7.84539e-10
K04068	2930.65	-0.76092	0.114925	-6.62103	3.56711e-11	8.11641e-10
K05971	399.644	1.94059	0.293183	6.61903	3.6156e-11	8.19827e-10
K00808	292.234	1.21838	0.184181	6.61514	3.71212e-11	8.3881e-10
K01412	185.916	0.804585	0.121816	6.6049	3.97777e-11	8.9575e-10
K14446	523.308	1.26986	0.192314	6.60308	4.02692e-11	9.03712e-10
K01476	2969.42	0.646741	0.0979859	6.60035	4.102e-11	9.1742e-10
K00508	1692.74	0.805	0.122068	6.59468	4.2618e-11	9.49917e-10
K02001	4351.7	0.674524	0.102326	6.59191	4.34206e-11	9.64526e-10
K10125	1239.37	0.584307	0.0886474	6.59137	4.35792e-11	9.64779e-10
K10851	19.6706	-1.44742	0.219755	-6.58655	4.50172e-11	9.91681e-10
K02275	5921.77	0.576483	0.0875278	6.58628	4.50971e-11	9.91681e-10
K01101	1402.98	-0.832961	0.126556	-6.58174	4.64973e-11	1.01905e-09
K09969	1464.79	0.573524	0.0871471	6.5811	4.66988e-11	1.02006e-09
K02023	7708.52	0.417446	0.0634572	6.57838	4.75595e-11	1.03541e-09
K13678	222.595	-1.91504	0.291388	-6.57214	4.95982e-11	1.07621e-09
K08696	31.7057	-1.67257	0.254577	-6.56998	5.03227e-11	1.08833e-09
K06978	3294.63	0.689028	0.104937	6.56612	5.16427e-11	1.11108e-09
K08728	697.823	-1.86929	0.284696	-6.56592	5.17138e-11	1.11108e-09
K01582	2274.26	-0.568238	0.086597	-6.56187	5.31355e-11	1.1379e-09
K02859	542.843	-1.11879	0.170526	-6.5608	5.35188e-11	1.14237e-09
K02234	829.623	0.643591	0.0981939	6.55429	5.59054e-11	1.18944e-09
K06962	991.579	-0.822917	0.125581	-6.55287	5.64404e-11	1.19694e-09
K13052	1758.8	-0.984323	0.15023	-6.55212	5.67258e-11	1.19911e-09
K01453	1499.33	0.819925	0.125277	6.54489	5.95405e-11	1.25456e-09
K13582	326.619	1.1391	0.174179	6.53984	6.15829e-11	1.29344e-09
K00658	8993.88	0.645776	0.0989164	6.5285	6.6432e-11	1.39083e-09
K13641	2067.83	0.532394	0.0818274	6.5063	7.70237e-11	1.60744e-09
K06206	2530.9	-0.589227	0.0905969	-6.50383	7.83005e-11	1.6289e-09
K07574	5021.04	-0.708829	0.109009	-6.50245	7.90226e-11	1.63872e-09
K13237	45.1699	1.21744	0.187277	6.50076	7.99166e-11	1.65203e-09
K00926	4563.08	-0.640239	0.0985738	-6.49503	8.30188e-11	1.71076e-09
K02236	1727.28	-0.813901	0.125489	-6.48586	8.82299e-11	1.81245e-09
K01236	2158.44	0.893038	0.138058	6.46856	9.89439e-11	2.02618e-09
K13810	536.379	1.14111	0.176453	6.46694	1.0001e-10	2.04163e-09
K09990	971.368	0.722366	0.11173	6.46529	1.01102e-10	2.05752e-09
K10233	1357.9	1.13944	0.176265	6.46433	1.01751e-10	2.06252e-09
K00207	446.667	0.630781	0.0975838	6.46399	1.01977e-10	2.06252e-09
K07086	294.109	0.741604	0.11474	6.46334	1.02418e-10	2.06505e-09
K01219	453.036	1.93307	0.299228	6.46021	1.04555e-10	2.10168e-09
K03684	6910.01	0.734716	0.113804	6.45597	1.07527e-10	2.1526e-09
K01286	4258.83	0.746422	0.115623	6.45563	1.07768e-10	2.1526e-09
K09835	22.0692	-1.26826	0.196474	-6.45511	1.08142e-10	2.1526e-09
K00529	2606.1	0.552197	0.085549	6.45474	1.08402e-10	2.1526e-09
K00128	14563.2	0.475261	0.0736365	6.45415	1.08828e-10	2.15453e-09
K03417	2741.38	0.4841	0.0750266	6.45237	1.10113e-10	2.17341e-09
K09992	3165.11	0.940201	0.146028	6.43848	1.20675e-10	2.37473e-09
K07035	1898.15	-1.24226	0.192964	-6.43779	1.21227e-10	2.37845e-09
K01206	11261.9	0.97752	0.152135	6.42535	1.31562e-10	2.57351e-09
K07816	1237	-1.00353	0.156229	-6.42347	1.33202e-10	2.59783e-09
K04063	3849.53	0.598406	0.0931929	6.42115	1.35248e-10	2.62992e-09
K11357	325.069	1.12629	0.175419	6.42058	1.35759e-10	2.63205e-09
K01556	2646.27	0.603016	0.0939266	6.42008	1.36204e-10	2.63287e-09
K03700	1728.48	-1.04109	0.162434	-6.40931	1.4618e-10	2.81741e-09
K08282	1713.93	0.70964	0.110738	6.40828	1.47173e-10	2.82823e-09
K09957	410.018	0.972974	0.151882	6.4061	1.49289e-10	2.8605e-09
K00164	8141.03	0.623911	0.097465	6.40139	1.53973e-10	2.94164e-09
K00974	16718.7	-0.47308	0.0739228	-6.39965	1.55736e-10	2.95825e-09
K01270	3262.84	-0.577142	0.0901835	-6.39964	1.55745e-10	2.95825e-09
K07166	1748.08	-0.894095	0.139777	-6.39659	1.58887e-10	3.0092e-09
K09765	2087.76	-0.724207	0.113412	-6.38562	1.70702e-10	3.22367e-09
K01720	3233.37	0.519143	0.0813154	6.38431	1.7217e-10	3.24204e-09
K10979	3381.29	0.654105	0.102527	6.37981	1.77305e-10	3.32917e-09
K08691	225.185	1.18776	0.186362	6.37341	1.84873e-10	3.45469e-09
K09760	6273.62	0.518568	0.0813662	6.37327	1.85045e-10	3.45469e-09
K09705	1567.38	0.940498	0.14779	6.36374	1.96897e-10	3.66553e-09
K12989	218.403	0.947709	0.149023	6.35949	2.02431e-10	3.75787e-09
K02691	23.0957	-1.33593	0.210346	-6.35107	2.13816e-10	3.95802e-09
K06891	8177.33	0.600806	0.0946149	6.35001	2.15295e-10	3.97417e-09
K06443	315.28	0.804511	0.126813	6.34408	2.23757e-10	4.11876e-09
K10232	1487.67	1.12146	0.176868	6.34067	2.28775e-10	4.19933e-09
K00210	240.287	0.755064	0.119162	6.33644	2.35133e-10	4.30399e-09
K01966	4220.67	0.871303	0.137541	6.33484	2.37586e-10	4.33677e-09
K02228	810.622	0.626334	0.0989156	6.332	2.41999e-10	4.38403e-09
K00955	2281.36	0.467416	0.0738212	6.33173	2.4243e-10	4.38403e-09
K03932	1377.34	1.10939	0.175214	6.33165	2.42549e-10	4.38403e-09
K09164	3503.67	0.949648	0.149989	6.33146	2.42851e-10	4.38403e-09
K06876	1305.64	1.00062	0.15835	6.31903	2.63204e-10	4.73839e-09
K13786	140.534	1.05282	0.166915	6.3075	2.83576e-10	5.09116e-09
K05565	2112.26	0.907717	0.14409	6.29966	2.98308e-10	5.34102e-09
K07486	2559.74	0.748272	0.118847	6.29608	3.05264e-10	5.45067e-09
K11777	24.2051	-1.34647	0.214042	-6.2907	3.16037e-10	5.62769e-09
K13503	259.193	1.12425	0.178774	6.28866	3.20222e-10	5.67193e-09
K05311	902.623	-0.767141	0.121989	-6.2886	3.20341e-10	5.67193e-09
K01253	548.741	0.758423	0.12061	6.28822	3.21118e-10	5.67193e-09
K00605	7056.06	0.398349	0.0634298	6.28016	3.38223e-10	5.958e-09
K00435	230.98	0.798411	0.127233	6.27517	3.49253e-10	6.1358e-09
K04086	209.245	-1.89848	0.302763	-6.27049	3.59909e-10	6.3061e-09
K01082	190.674	1.95844	0.312459	6.26782	3.66131e-10	6.39802e-09
K00158	687.272	-1.53927	0.245817	-6.26184	3.80473e-10	6.63095e-09
K07078	1543.64	-0.73449	0.117326	-6.26023	3.84401e-10	6.68164e-09
K11472	1135.43	0.464678	0.074254	6.25796	3.90054e-10	6.76196e-09
K01083	1094.2	0.887422	0.141835	6.25672	3.93166e-10	6.79793e-09
K07716	570.94	1.17438	0.187754	6.25487	3.97848e-10	6.86078e-09
K07157	2425.34	0.564484	0.0903452	6.24808	4.1553e-10	7.1469e-09
K05356	21.8152	-1.60155	0.256507	-6.24371	4.27322e-10	7.31134e-09
K13799	21.8152	-1.60155	0.256507	-6.24371	4.27322e-10	7.31134e-09
K02076	883.801	-0.803148	0.128708	-6.24008	4.37334e-10	7.46314e-09
K10234	1323.97	1.10125	0.176517	6.23877	4.41023e-10	7.50656e-09
K00241	9949.93	0.470003	0.0753576	6.23697	4.46119e-10	7.57362e-09
K01284	4629.08	0.498362	0.0799268	6.23522	4.5113e-10	7.63891e-09
K02286	21.6771	-1.62426	0.260522	-6.23462	4.52866e-10	7.64853e-09
K08281	13322.8	0.610843	0.0979924	6.23357	4.55921e-10	7.68034e-09
K00819	2249.14	0.713656	0.114502	6.23269	4.58479e-10	7.70363e-09
K13012	994.775	-1.01787	0.163372	-6.23041	4.65218e-10	7.79687e-09
K02479	662.758	1.02867	0.165145	6.2289	4.69708e-10	7.85204e-09
K01303	422.437	-1.11386	0.178976	-6.22354	4.86073e-10	8.10492e-09
K03921	750.588	1.05515	0.16964	6.21996	4.97284e-10	8.27082e-09
K01838	1515.82	-0.81441	0.130963	-6.21863	5.0153e-10	8.32032e-09
K03693	855.574	-0.787688	0.126743	-6.21486	5.13717e-10	8.50099e-09
K01839	2717.42	-0.512973	0.0825923	-6.21091	5.26799e-10	8.6955e-09
K06909	427.879	-0.939169	0.151298	-6.20739	5.38714e-10	8.86833e-09
K05582	20.5657	-1.66141	0.267666	-6.20702	5.39976e-10	8.86833e-09
K07046	3957.31	0.652887	0.105226	6.20461	5.48316e-10	8.98278e-09
K00451	1680.8	0.50241	0.0810171	6.20129	5.60018e-10	9.15162e-09
K03579	3063.35	0.522278	0.0842713	6.19758	5.73393e-10	9.34688e-09
K03077	1158.05	-0.700795	0.113144	-6.19385	5.87125e-10	9.54697e-09
K02428	5370.9	0.539283	0.0870839	6.19268	5.91481e-10	9.594e-09
K00274	1753.91	0.944119	0.152559	6.18857	6.07122e-10	9.82339e-09
K07734	3102.45	0.529281	0.0855675	6.18553	6.18933e-10	9.98981e-09
K03396	239.334	1.16891	0.189029	6.18377	6.2587e-10	1.0077e-08
K08995	1923.31	0.655376	0.106138	6.17474	6.62709e-10	1.0644e-08
K01066	3370.39	0.580377	0.0940017	6.17412	6.65336e-10	1.066e-08
K01431	350.643	0.963443	0.156086	6.17252	6.72082e-10	1.07418e-08
K01565	7.2244	1.92273	0.311615	6.1702	6.82017e-10	1.08741e-08
K01555	1289.15	0.497284	0.0806052	6.16939	6.85559e-10	1.0904e-08
K03202	132.466	0.997599	0.161776	6.16656	6.97925e-10	1.10739e-08
K01255	8857.63	0.183947	0.0298361	6.16525	7.03698e-10	1.11365e-08
K03698	1944.66	-0.942948	0.152954	-6.1649	7.0527e-10	1.11365e-08
K03644	8765.13	0.544953	0.0885501	6.15418	7.5469e-10	1.18882e-08
K01026	666.06	-0.809675	0.131581	-6.15345	7.58138e-10	1.19139e-08
K02720	21.0273	-1.6082	0.261828	-6.14219	8.1391e-10	1.27597e-08
K13020	123.391	1.19365	0.194529	6.13614	8.45516e-10	1.32236e-08
K07714	450.584	0.9927	0.161837	6.13396	8.57201e-10	1.33744e-08
K06893	1894.59	0.59403	0.0968709	6.13218	8.66803e-10	1.34921e-08
K02719	20.3224	-1.6434	0.268115	-6.12946	8.81759e-10	1.36923e-08
K09125	5267.76	0.49729	0.0811708	6.12646	8.98555e-10	1.39202e-08
K01081	7910.17	0.603915	0.0985813	6.12606	9.00831e-10	1.39225e-08
K09693	89.4976	-1.50519	0.245761	-6.1246	9.0909e-10	1.40171e-08
K02284	21.2122	-1.61963	0.264556	-6.12207	9.23663e-10	1.42084e-08
K01444	937.56	0.804223	0.131535	6.11416	9.70687e-10	1.48968e-08
K02285	21.2269	-1.61196	0.264169	-6.10199	1.04755e-09	1.60387e-08
K06995	1286.81	0.556288	0.0912073	6.09916	1.06627e-09	1.62873e-08
K03820	8240.84	0.600698	0.0985004	6.09844	1.0711e-09	1.63231e-08
K01057	5729.55	0.902241	0.147999	6.09627	1.08574e-09	1.65078e-08
K05710	3589.68	0.684215	0.112263	6.09474	1.09615e-09	1.66274e-08
K03533	93.196	0.860378	0.141205	6.09312	1.10734e-09	1.67584e-08
K03481	467.923	-1.09813	0.180266	-6.0917	1.11715e-09	1.68679e-08
K02698	21.2164	-1.58647	0.260543	-6.0891	1.13547e-09	1.70831e-08
K01039	649.609	0.328664	0.0539801	6.08861	1.13897e-09	1.70831e-08
K07105	1314.98	-0.832475	0.136728	-6.08857	1.13922e-09	1.70831e-08
K00971	6759.33	0.681429	0.111992	6.08464	1.16753e-09	1.74676e-08
K09972	1057.53	0.595943	0.0980408	6.07852	1.21297e-09	1.80855e-08
K03382	2137.6	0.706561	0.116248	6.07802	1.21674e-09	1.80855e-08
K03399	795.164	-0.917957	0.15103	-6.07797	1.21711e-09	1.80855e-08
K02706	21.3329	-1.58481	0.26082	-6.07624	1.2303e-09	1.82071e-08
K09796	3863.63	0.455526	0.0749693	6.07617	1.23085e-09	1.82071e-08
K02517	9686.57	0.458915	0.0755503	6.07431	1.24525e-09	1.83786e-08
K00651	2795.22	-0.528492	0.0870555	-6.07075	1.27315e-09	1.87482e-08
K05351	164.611	0.808962	0.133374	6.06538	1.31639e-09	1.93415e-08
K06911	16735.3	0.372331	0.0614345	6.06062	1.35601e-09	1.98791e-08
K10986	52.7909	-1.1077	0.182976	-6.05384	1.41436e-09	2.06881e-08
K07020	1481.79	0.841994	0.139201	6.04877	1.45957e-09	2.13019e-08
K11476	84.9383	1.04579	0.172981	6.04567	1.48793e-09	2.16675e-08
K02595	231.012	0.979203	0.162337	6.03194	1.62008e-09	2.35396e-08
K02829	61.7857	-1.24358	0.206451	-6.02359	1.70586e-09	2.46806e-08
K13482	1346.38	0.631233	0.104794	6.02357	1.70614e-09	2.46806e-08
K04719	1020.71	0.444894	0.0738973	6.02044	1.73947e-09	2.51074e-08
K02081	3967	0.895455	0.148898	6.01387	1.81144e-09	2.60887e-08
K00275	6400.88	0.55828	0.0928422	6.01321	1.81886e-09	2.61381e-08
K01802	17796.8	0.621079	0.10335	6.00946	1.86143e-09	2.66913e-08
K03088	82193.8	0.679489	0.113149	6.00526	1.9103e-09	2.73324e-08
K11145	1806.24	-1.03809	0.172992	-6.00077	1.96387e-09	2.80375e-08
K01433	8063.48	0.585417	0.0975973	5.99829	1.99408e-09	2.83526e-08
K07149	1159.34	-0.859664	0.143319	-5.99825	1.99459e-09	2.83526e-08
K01454	124.156	0.994922	0.166013	5.99305	2.05944e-09	2.91909e-08
K07141	3679.16	0.291165	0.0485857	5.99281	2.06247e-09	2.91909e-08
K03281	7333.5	0.485526	0.0811212	5.98519	2.16143e-09	3.05255e-08
K02705	21.1781	-1.56008	0.261046	-5.97629	2.28281e-09	3.21704e-08
K00870	9.11071	-1.92634	0.322414	-5.97475	2.30448e-09	3.24061e-08
K01572	2474.41	-0.797735	0.133554	-5.97314	2.32728e-09	3.26567e-08
K00392	121.08	-1.18759	0.1992	-5.96182	2.49446e-09	3.49277e-08
K07305	10574.9	0.544852	0.0915369	5.95227	2.64449e-09	3.69495e-08
K01639	1722.34	-0.335657	0.0564143	-5.94987	2.68362e-09	3.74165e-08
K09931	302.511	0.722993	0.121602	5.94558	2.75476e-09	3.82609e-08
K13642	99.0919	0.863299	0.145202	5.94552	2.75586e-09	3.82609e-08
K01620	5837.25	0.41441	0.0697167	5.9442	2.77809e-09	3.8488e-08
K09157	2686.61	-0.989935	0.166559	-5.94346	2.79067e-09	3.85808e-08
K11928	3352.13	-0.39783	0.0669565	-5.94162	2.82226e-09	3.89353e-08
K11381	3092.6	1.06043	0.178664	5.93537	2.9319e-09	4.03629e-08
K04720	1914.63	-0.834116	0.14087	-5.92116	3.19674e-09	4.39167e-08
K02575	7572.74	0.509704	0.0860951	5.92024	3.21473e-09	4.40714e-08
K13530	136.78	-1.22452	0.206863	-5.91949	3.22945e-09	4.41808e-08
K01523	3689.19	0.511893	0.086508	5.9173	3.27273e-09	4.46796e-08
K08715	82.8883	1.22295	0.2068	5.91371	3.34488e-09	4.55696e-08
K07650	46.619	-1.02827	0.173893	-5.91322	3.35484e-09	4.56106e-08
K00757	3614.57	-0.376428	0.0636793	-5.91132	3.39383e-09	4.6045e-08
K03743	7267.88	0.607783	0.10283	5.91055	3.40968e-09	4.61646e-08
K12554	322.573	-1.51329	0.256115	-5.90862	3.44981e-09	4.66115e-08
K03325	3832.98	0.581458	0.0984562	5.90575	3.51047e-09	4.73335e-08
K11532	22.7901	-1.51842	0.257234	-5.90289	3.5718e-09	4.80616e-08
K03801	7983.48	0.595009	0.100807	5.90247	3.58094e-09	4.80859e-08
K11617	992.451	-0.744659	0.126195	-5.90085	3.61639e-09	4.84625e-08
K11618	1127.87	-0.689138	0.11686	-5.89713	3.69886e-09	4.94665e-08
K00281	5410.71	0.533045	0.0904746	5.89165	3.82349e-09	5.10291e-08
K03782	7181.99	0.434072	0.0737086	5.88903	3.88481e-09	5.17421e-08
K00428	4934.64	0.754368	0.128197	5.88443	3.99437e-09	5.30935e-08
K07770	38.8731	-1.0329	0.175758	-5.87685	4.18148e-09	5.5468e-08
K00446	1331.98	0.673316	0.11467	5.87175	4.31218e-09	5.70863e-08
K10213	71.3582	-1.07987	0.184265	-5.86044	4.61656e-09	6.09926e-08
K03927	5437	0.656075	0.111968	5.85948	4.6431e-09	6.12198e-08
K00378	1851.73	-0.660486	0.112734	-5.8588	4.66219e-09	6.13481e-08
K00382	23274.5	0.405125	0.0691619	5.85763	4.69506e-09	6.16568e-08
K07406	1240.03	-0.603129	0.103061	-5.85213	4.85303e-09	6.36038e-08
K00989	7212.5	0.580114	0.0991921	5.8484	4.96334e-09	6.49198e-08
K00863	2505.55	0.71745	0.122782	5.84328	5.11839e-09	6.68144e-08
K13821	11426.8	0.487914	0.0835328	5.84099	5.18901e-09	6.76015e-08
K07571	1225.73	-0.725478	0.124252	-5.83877	5.25867e-09	6.82519e-08
K09680	68.0603	-1.21535	0.208153	-5.83874	5.25976e-09	6.82519e-08
K00697	4240.43	0.475629	0.0815105	5.83518	5.3732e-09	6.91454e-08
K14028	28.1809	0.975887	0.167243	5.83515	5.37418e-09	6.91454e-08
K14029	28.1809	0.975887	0.167243	5.83515	5.37418e-09	6.91454e-08
K00045	914.387	0.802644	0.137559	5.83493	5.38137e-09	6.91454e-08
K07114	11120.3	0.57928	0.099278	5.83493	5.38138e-09	6.91454e-08
K00494	7282.39	0.823551	0.14121	5.83208	5.47393e-09	7.0197e-08
K10985	51.068	-1.07256	0.184027	-5.82828	5.60024e-09	7.16765e-08
K10239	103.421	0.962737	0.165238	5.82636	5.66486e-09	7.23505e-08
K01567	2330.9	0.720301	0.123634	5.82606	5.67498e-09	7.23505e-08
K13979	5159.51	0.622116	0.106796	5.82528	5.70161e-09	7.2472e-08
K13607	38.1059	-1.77453	0.304633	-5.82514	5.70663e-09	7.2472e-08
K01112	1700.26	0.661201	0.113569	5.82202	5.814e-09	7.36927e-08
K07717	66.7195	-1.43701	0.246843	-5.82154	5.83081e-09	7.37631e-08
K06183	4509.38	-0.575428	0.0988776	-5.8196	5.89892e-09	7.43878e-08
K01258	4569.07	-0.300917	0.0517085	-5.81949	5.9029e-09	7.43878e-08
K06234	3.6272	2.13128	0.366384	5.81708	5.9883e-09	7.53192e-08
K13058	25.9923	1.41019	0.242438	5.81669	6.00238e-09	7.53518e-08
K01969	2832.32	0.508072	0.0873778	5.81466	6.07572e-09	7.61266e-08
K00641	7228.38	0.609835	0.104893	5.81387	6.10436e-09	7.63394e-08
K03706	1390.14	-0.943055	0.162359	-5.80847	6.30467e-09	7.86942e-08
K09781	5516.02	0.679451	0.117012	5.80668	6.37222e-09	7.93862e-08
K04023	612.446	-0.844759	0.145496	-5.80605	6.3963e-09	7.95351e-08
K00681	9053.53	0.290229	0.0500131	5.80306	6.51145e-09	8.08135e-08
K02342	17680.7	0.614678	0.10596	5.80104	6.59053e-09	8.16403e-08
K07584	1726.35	-0.904058	0.15594	-5.79749	6.73152e-09	8.32295e-08
K01571	2238.87	-0.465502	0.080315	-5.79595	6.7936e-09	8.38389e-08
K11522	11.5954	-1.59262	0.274848	-5.79456	6.85012e-09	8.43776e-08
K03790	6317.89	0.741732	0.128034	5.79326	6.9035e-09	8.48755e-08
K06902	5688.82	0.837592	0.144636	5.79104	6.99528e-09	8.58428e-08
K01971	9138.32	0.579506	0.100085	5.79015	7.03238e-09	8.61368e-08
K02477	6360.9	0.820165	0.141767	5.78529	7.23862e-09	8.84975e-08
K06886	6180.77	0.557825	0.0964616	5.78287	7.34375e-09	8.96156e-08
K02282	1300.58	0.541522	0.0937233	5.77788	7.56484e-09	9.20104e-08
K00457	3563.48	0.378863	0.0655722	5.77781	7.56808e-09	9.20104e-08
K03763	2196.09	-1.01935	0.176485	-5.77582	7.65773e-09	9.2928e-08
K00111	10981.8	0.360488	0.0625256	5.76545	8.14384e-09	9.86261e-08
K01711	5221.29	0.608752	0.105591	5.76517	8.15739e-09	9.86261e-08
K14540	2386.74	-0.820893	0.142404	-5.76453	8.18843e-09	9.88191e-08
K06344	13.4676	-1.27756	0.221642	-5.76407	8.21112e-09	9.89107e-08
K11173	7.20126	1.7124	0.297122	5.76329	8.24899e-09	9.91847e-08
K07154	7184.5	0.505695	0.0877529	5.76272	8.27704e-09	9.93397e-08
K03151	5179.41	-0.919189	0.159551	-5.7611	8.3567e-09	9.99595e-08
K11144	972.502	-1.05542	0.183207	-5.76079	8.3721e-09	9.99595e-08
K01697	3589.12	0.546383	0.0948459	5.76074	8.37445e-09	9.99595e-08
K13668	949.67	0.990105	0.171923	5.75899	8.46169e-09	1.00817e-07
K07234	1477.32	0.412493	0.071673	5.75521	8.65356e-09	1.02916e-07
K02775	2578.66	-0.769056	0.13384	-5.74607	9.13406e-09	1.08434e-07
K02205	16.5939	-1.15277	0.200783	-5.74137	9.3911e-09	1.11284e-07
K00325	3699.59	0.312162	0.0543912	5.73919	9.51313e-09	1.12526e-07
K00011	253.116	1.47406	0.256883	5.73827	9.56496e-09	1.12935e-07
K02796	5218.33	-0.892845	0.155676	-5.73527	9.73592e-09	1.14747e-07
K01506	897.614	0.613657	0.107071	5.73131	9.96551e-09	1.17242e-07
K03410	973.416	-0.792965	0.138365	-5.73097	9.98597e-09	1.17273e-07
K06980	6933.21	0.615554	0.10742	5.73036	1.00219e-08	1.17484e-07
K05343	2327.83	0.496486	0.0866466	5.73001	1.00425e-08	1.17515e-07
K01004	2532.76	1.05552	0.184323	5.72645	1.02555e-08	1.19793e-07
K00606	9795.05	0.436999	0.0763205	5.72584	1.02922e-08	1.19888e-07
K01865	62.5311	-1.37318	0.239826	-5.72571	1.03001e-08	1.19888e-07
K00252	5171.48	0.660145	0.115397	5.72064	1.06123e-08	1.23302e-07
K02613	2850.37	0.622692	0.108859	5.72019	1.06408e-08	1.23414e-07
K07474	399.219	-1.10595	0.193448	-5.71702	1.0841e-08	1.25514e-07
K06985	1536.34	0.496918	0.0869393	5.71568	1.09263e-08	1.26279e-07
K03980	8081.69	0.501486	0.0877621	5.71415	1.10254e-08	1.27199e-07
K00904	1425.58	-1.04772	0.183462	-5.71084	1.12419e-08	1.29469e-07
K04074	1306.27	-0.816942	0.143098	-5.70897	1.13661e-08	1.30455e-07
K00459	5351.55	0.393589	0.0689424	5.70895	1.13673e-08	1.30455e-07
K06967	1697.37	-1.07297	0.188048	-5.70581	1.15788e-08	1.3265e-07
K02242	1631.75	-0.787626	0.138116	-5.70262	1.1798e-08	1.34925e-07
K02794	6061.92	-0.891652	0.156368	-5.70225	1.18235e-08	1.34981e-07
K03587	9792.09	0.460217	0.0807743	5.69756	1.21535e-08	1.38507e-07
K01040	653.968	0.305199	0.053593	5.69475	1.23552e-08	1.40562e-07
K06904	1028.33	0.45716	0.0803014	5.69305	1.24789e-08	1.41724e-07
K02795	5570.43	-0.873494	0.153487	-5.691	1.26295e-08	1.43185e-07
K03829	2306.39	0.537979	0.0946077	5.68642	1.29728e-08	1.46824e-07
K00372	3347.76	0.495613	0.0872514	5.68029	1.3447e-08	1.51928e-07
K13954	510.768	-0.821044	0.14472	-5.67331	1.40061e-08	1.57972e-07
K01669	6902.03	0.563436	0.0993936	5.66874	1.4385e-08	1.61635e-07
K07704	601.409	-0.753411	0.13291	-5.66858	1.43989e-08	1.61635e-07
K08255	7.70455	-1.61324	0.284597	-5.66851	1.44048e-08	1.61635e-07
K00843	34.2918	1.06624	0.188116	5.668	1.44474e-08	1.61835e-07
K07229	6674.39	0.592656	0.104591	5.66642	1.4581e-08	1.63054e-07
K00259	4474.52	0.64308	0.113572	5.6623	1.49361e-08	1.6674e-07
K02290	21.6102	-1.5037	0.265619	-5.66114	1.50367e-08	1.67577e-07
K01768	6883.23	0.768587	0.135789	5.66014	1.51249e-08	1.68274e-07
K01259	5207.15	0.439112	0.077708	5.65079	1.59708e-08	1.77384e-07
K01241	2743.19	0.518959	0.091914	5.64613	1.64099e-08	1.81953e-07
K10209	440.956	-0.781492	0.138452	-5.64451	1.65651e-08	1.83363e-07
K00324	5418.83	0.273318	0.0484277	5.64384	1.66301e-08	1.83773e-07
K01181	2807.39	0.847119	0.150232	5.63873	1.71306e-08	1.88898e-07
K03534	4606.49	0.606032	0.107481	5.63852	1.71516e-08	1.88898e-07
K00298	45.0116	-1.14119	0.202407	-5.63808	1.71957e-08	1.89066e-07
K00535	61.8597	-1.17549	0.208515	-5.63743	1.72605e-08	1.89235e-07
K02119	3031.69	-1.04749	0.185812	-5.63735	1.72688e-08	1.89235e-07
K11523	10.9629	-1.59857	0.283776	-5.6332	1.76894e-08	1.93521e-07
K13730	68.3421	1.43222	0.254357	5.63077	1.79403e-08	1.95938e-07
K07054	6372.86	0.62884	0.111745	5.62745	1.82893e-08	1.99418e-07
K01186	3766.02	0.955547	0.169902	5.62411	1.8647e-08	2.02979e-07
K06218	5363.84	0.907908	0.161516	5.62117	1.89668e-08	2.06119e-07
K02103	856.138	-1.22761	0.218414	-5.62053	1.90367e-08	2.06536e-07
K12434	16.2404	1.29533	0.230493	5.6198	1.91184e-08	2.07079e-07
K06987	2608.28	0.524835	0.0934089	5.61868	1.92416e-08	2.0807e-07
K01159	9063.19	0.524396	0.0934005	5.61449	1.9714e-08	2.12827e-07
K02787	14.2697	-1.70876	0.304623	-5.60942	2.03006e-08	2.18799e-07
K01563	895.622	0.70839	0.12648	5.6008	2.1336e-08	2.29324e-07
K09155	755.499	-0.891474	0.159171	-5.60071	2.13472e-08	2.29324e-07
K11078	18.7707	1.09045	0.194901	5.59491	2.20739e-08	2.36417e-07
K10540	1536.55	-0.783303	0.140004	-5.59486	2.20795e-08	2.36417e-07
K03610	3085.95	-0.457092	0.0817063	-5.59433	2.21477e-08	2.3676e-07
K03852	417.221	0.61436	0.1099	5.59018	2.26831e-08	2.42088e-07
K00265	11650.7	0.351161	0.0628367	5.58847	2.29083e-08	2.44095e-07
K00048	1177.05	-0.871441	0.156109	-5.58227	2.37395e-08	2.5254e-07
K03969	4650.07	0.742489	0.133028	5.58146	2.38503e-08	2.53308e-07
K10236	102.591	0.916618	0.16435	5.57724	2.44362e-08	2.58692e-07
K10237	102.591	0.916618	0.16435	5.57724	2.44362e-08	2.58692e-07
K03719	8992.87	0.382582	0.0686378	5.57393	2.49062e-08	2.63243e-07
K12539	8.87659	1.52196	0.27326	5.56964	2.55267e-08	2.69366e-07
K12373	6362.61	0.718671	0.129071	5.56801	2.57662e-08	2.71457e-07
K00329	327.372	0.680572	0.122235	5.56772	2.58089e-08	2.7147e-07
K12256	694.564	0.50809	0.0912933	5.56547	2.61442e-08	2.74556e-07
K07259	13141.9	0.651885	0.117156	5.56423	2.63306e-08	2.76071e-07
K03453	5642.62	0.570273	0.102497	5.56382	2.6393e-08	2.76284e-07
K02122	3332.13	-1.05441	0.189527	-5.56339	2.64577e-08	2.76518e-07
K06198	635.299	-1.24523	0.223887	-5.56187	2.66903e-08	2.78506e-07
K00161	9161.43	0.46014	0.0827355	5.56157	2.67352e-08	2.78531e-07
K02584	1282.21	0.450356	0.0810425	5.55704	2.74388e-08	2.84804e-07
K11962	10.1633	-1.64025	0.295176	-5.55686	2.74678e-08	2.84804e-07
K11959	10.1633	-1.64025	0.295176	-5.55686	2.74678e-08	2.84804e-07
K00622	24.6577	1.08064	0.194549	5.55461	2.78228e-08	2.8803e-07
K05524	2401.55	0.350336	0.0630752	5.55426	2.78794e-08	2.8816e-07
K05966	3050.35	-0.866439	0.156097	-5.55065	2.84608e-08	2.93706e-07
K00140	13003.7	0.309673	0.0557964	5.55005	2.85581e-08	2.94247e-07
K13043	863.008	1.12551	0.202806	5.54969	2.86181e-08	2.94403e-07
K02744	1047.96	-0.897923	0.161918	-5.54555	2.93028e-08	3.00974e-07
K10238	103.067	0.912823	0.164748	5.54072	3.01235e-08	3.08919e-07
K01805	8562.42	0.749094	0.135398	5.53255	3.15602e-08	3.23146e-07
K00135	12884.3	0.48852	0.088562	5.51613	3.4654e-08	3.5427e-07
K07467	895.781	-1.10768	0.200946	-5.51234	3.54097e-08	3.61432e-07
K01918	9691.93	0.551535	0.100063	5.5119	3.54985e-08	3.61776e-07
K01578	816.923	0.78053	0.141803	5.50431	3.70613e-08	3.77116e-07
K03286	6927.1	0.475807	0.0864568	5.5034	3.72526e-08	3.78474e-07
K14605	10.3743	-1.64111	0.298482	-5.49818	3.83727e-08	3.89088e-07
K11954	10.2922	-1.63136	0.296735	-5.49771	3.84754e-08	3.89088e-07
K11955	10.2922	-1.63136	0.296735	-5.49771	3.84754e-08	3.89088e-07
K07706	274.328	-1.10804	0.201629	-5.49547	3.89678e-08	3.93461e-07
K07214	4737.32	0.54714	0.0995905	5.49389	3.93169e-08	3.96375e-07
K00162	9057.95	0.491512	0.0895882	5.48635	4.10328e-08	4.13038e-07
K01884	2.20869	2.28171	0.415996	5.48493	4.1363e-08	4.15313e-07
K04518	6708.41	0.677901	0.123595	5.48484	4.13855e-08	4.15313e-07
K01223	8290.5	-0.786726	0.143451	-5.48429	4.15141e-08	4.15966e-07
K00691	874.235	-1.15006	0.209729	-5.48356	4.16861e-08	4.17052e-07
K01376	22.7693	-1.73528	0.316597	-5.48103	4.22846e-08	4.22395e-07
K14059	1840.3	-0.534808	0.0976075	-5.47917	4.27318e-08	4.26213e-07
K11960	10.0737	-1.62413	0.296437	-5.47885	4.28092e-08	4.26336e-07
K03733	8928.29	0.467621	0.0854966	5.46946	4.51403e-08	4.48668e-07
K10210	232.397	-1.07824	0.197146	-5.46927	4.51886e-08	4.48668e-07
K13688	496.954	0.600142	0.109814	5.46507	4.62728e-08	4.58737e-07
K12940	1082.58	-0.533543	0.0976708	-5.46266	4.69042e-08	4.6418e-07
K00185	1345.48	0.962775	0.176254	5.46244	4.69635e-08	4.6418e-07
K03867	10.7843	-1.58078	0.289411	-5.46204	4.7069e-08	4.64523e-07
K01807	6327.52	-0.665501	0.121926	-5.45824	4.80886e-08	4.73872e-07
K07071	6088.51	0.551668	0.101118	5.45569	4.87824e-08	4.79986e-07
K03313	6067.3	0.581152	0.10658	5.45273	4.96014e-08	4.87313e-07
K05574	11.3176	-1.52808	0.280288	-5.45183	4.98536e-08	4.89004e-07
K09015	8122.49	0.594769	0.1091	5.45159	4.99227e-08	4.89004e-07
K10240	1336.56	0.75093	0.137774	5.45044	5.02461e-08	4.91437e-07
K08965	62.0084	-1.0912	0.200216	-5.45009	5.0345e-08	4.9167e-07
K07015	1587.12	-1.08169	0.198515	-5.44893	5.0675e-08	4.94156e-07
K07735	4046.89	0.401713	0.0737609	5.44616	5.14691e-08	5.01155e-07
K07719	68.0659	-1.22998	0.22586	-5.44575	5.15866e-08	5.01553e-07
K02096	10.7619	-1.57773	0.289758	-5.445	5.18066e-08	5.02946e-07
K11635	213.427	-1.06835	0.196375	-5.44034	5.31779e-08	5.15495e-07
K05303	23.877	1.22518	0.22522	5.43992	5.33059e-08	5.15973e-07
K07018	2972.69	0.509374	0.0936535	5.43892	5.36057e-08	5.17887e-07
K05581	10.8291	-1.58205	0.290913	-5.43821	5.38197e-08	5.17887e-07
K05579	10.8291	-1.58205	0.290913	-5.43821	5.38197e-08	5.17887e-07
K14518	10.8291	-1.58205	0.290913	-5.43821	5.38197e-08	5.17887e-07
K04756	475.975	0.815756	0.150046	5.4367	5.42751e-08	5.21503e-07
K05572	10.7273	-1.57256	0.289438	-5.43317	5.53607e-08	5.30383e-07
K08724	428.153	-1.26725	0.233243	-5.43317	5.53612e-08	5.30383e-07
K00240	10583.8	0.38394	0.0706697	5.43288	5.54506e-08	5.30464e-07
K07011	8135.55	0.513724	0.09457	5.43221	5.56606e-08	5.31697e-07
K06726	1499.55	-0.791954	0.145874	-5.42902	5.66629e-08	5.40483e-07
K02287	10.7412	-1.58663	0.292331	-5.42752	5.71429e-08	5.44269e-07
K01879	4466.51	-0.335904	0.0619456	-5.42256	5.87524e-08	5.57367e-07
K11520	10.6927	-1.58324	0.29204	-5.42133	5.91586e-08	5.57367e-07
K11521	10.6927	-1.58324	0.29204	-5.42133	5.91586e-08	5.57367e-07
K08697	10.6927	-1.58324	0.29204	-5.42133	5.91586e-08	5.57367e-07
K08698	10.6927	-1.58324	0.29204	-5.42133	5.91586e-08	5.57367e-07
K08699	10.6927	-1.58324	0.29204	-5.42133	5.91586e-08	5.57367e-07
K14606	10.6927	-1.58324	0.29204	-5.42133	5.91586e-08	5.57367e-07
K14088	47.4344	-1.2093	0.223069	-5.42121	5.91984e-08	5.57367e-07
K07533	1171.48	-1.09544	0.202107	-5.42011	5.95631e-08	5.59996e-07
K03335	5261.46	0.712647	0.131504	5.4192	5.98648e-08	5.62026e-07
K06896	9341.49	0.478142	0.0882622	5.41728	6.05109e-08	5.67279e-07
K01238	2647.94	0.707411	0.130646	5.41472	6.13836e-08	5.74535e-07
K09955	4870.18	0.528453	0.0975995	5.4145	6.14602e-08	5.74535e-07
K03652	3269.41	0.604574	0.111718	5.41158	6.24693e-08	5.83136e-07
K09963	1732.75	-1.07886	0.19948	-5.40836	6.36031e-08	5.92875e-07
K12997	78.8328	-1.20857	0.223537	-5.40657	6.4243e-08	5.97989e-07
K09834	10.4148	-1.58531	0.293326	-5.4046	6.49548e-08	6.03757e-07
K00292	23.775	0.865187	0.160105	5.40387	6.52174e-08	6.05339e-07
K00363	3633.18	0.479882	0.0888255	5.40253	6.57091e-08	6.09041e-07
K01002	1859.86	-0.463669	0.0858381	-5.40167	6.60216e-08	6.11073e-07
K00557	1895.42	-0.576822	0.106793	-5.4013	6.61611e-08	6.115e-07
K00758	5508.32	0.713256	0.1321	5.39937	6.68755e-08	6.16903e-07
K12454	325.153	1.29273	0.239429	5.39921	6.69339e-08	6.16903e-07
K10536	2295.76	0.489453	0.090659	5.39884	6.7075e-08	6.17335e-07
K12700	585.587	-1.06941	0.198124	-5.3977	6.75019e-08	6.20392e-07
K08479	10.6753	-1.56545	0.290265	-5.39319	6.92161e-08	6.34874e-07
K02093	10.742	-1.57147	0.291456	-5.3918	6.97557e-08	6.34874e-07
K02716	10.742	-1.57147	0.291456	-5.3918	6.97557e-08	6.34874e-07
K02690	10.742	-1.57147	0.291456	-5.3918	6.97557e-08	6.34874e-07
K02694	10.742	-1.57147	0.291456	-5.3918	6.97557e-08	6.34874e-07
K02689	10.742	-1.57147	0.291456	-5.3918	6.97557e-08	6.34874e-07
K02699	10.742	-1.57147	0.291456	-5.3918	6.97557e-08	6.34874e-07
K00367	10.8499	-1.53924	0.285534	-5.39074	7.01662e-08	6.37724e-07
K00109	7.31338	1.61465	0.299558	5.39011	7.0415e-08	6.39099e-07
K00005	2864.35	-0.770263	0.143116	-5.38209	7.36241e-08	6.52414e-07
K09970	1219.02	0.444961	0.0826945	5.38078	7.41637e-08	6.52414e-07
K09927	2942.85	0.515601	0.0958313	5.3803	7.43604e-08	6.52414e-07
K02092	10.7074	-1.56633	0.291124	-5.38028	7.4371e-08	6.52414e-07
K02094	10.7074	-1.56633	0.291124	-5.38028	7.4371e-08	6.52414e-07
K02097	10.7074	-1.56633	0.291124	-5.38028	7.4371e-08	6.52414e-07
K02288	10.7074	-1.56633	0.291124	-5.38028	7.4371e-08	6.52414e-07
K02289	10.7074	-1.56633	0.291124	-5.38028	7.4371e-08	6.52414e-07
K02634	10.7074	-1.56633	0.291124	-5.38028	7.4371e-08	6.52414e-07
K02640	10.7074	-1.56633	0.291124	-5.38028	7.4371e-08	6.52414e-07
K02704	10.7074	-1.56633	0.291124	-5.38028	7.4371e-08	6.52414e-07
K02712	10.7074	-1.56633	0.291124	-5.38028	7.4371e-08	6.52414e-07
K02707	10.7074	-1.56633	0.291124	-5.38028	7.4371e-08	6.52414e-07
K02709	10.7074	-1.56633	0.291124	-5.38028	7.4371e-08	6.52414e-07
K02715	10.7074	-1.56633	0.291124	-5.38028	7.4371e-08	6.52414e-07
K02717	10.7074	-1.56633	0.291124	-5.38028	7.4371e-08	6.52414e-07
K02718	10.7074	-1.56633	0.291124	-5.38028	7.4371e-08	6.52414e-07
K02692	10.7074	-1.56633	0.291124	-5.38028	7.4371e-08	6.52414e-07
K02693	10.7074	-1.56633	0.291124	-5.38028	7.4371e-08	6.52414e-07
K05573	10.7074	-1.56633	0.291124	-5.38028	7.4371e-08	6.52414e-07
K05584	10.7074	-1.56633	0.291124	-5.38028	7.4371e-08	6.52414e-07
K05585	10.7074	-1.56633	0.291124	-5.38028	7.4371e-08	6.52414e-07
K10697	10.7074	-1.56633	0.291124	-5.38028	7.4371e-08	6.52414e-07
K07769	10.7074	-1.56633	0.291124	-5.38028	7.4371e-08	6.52414e-07
K08903	10.7074	-1.56633	0.291124	-5.38028	7.4371e-08	6.52414e-07
K11077	19.8338	1.06871	0.198677	5.37913	7.48478e-08	6.55719e-07
K03489	269.503	-1.09589	0.203754	-5.3785	7.51094e-08	6.57132e-07
K02708	10.7135	-1.56675	0.291336	-5.37781	7.53971e-08	6.58769e-07
K01878	4442.94	-0.333649	0.0621009	-5.3727	7.75665e-08	6.76822e-07
K00018	1632.15	-0.70038	0.13037	-5.37224	7.77656e-08	6.77657e-07
K07458	2925.02	0.521866	0.0971645	5.37095	7.83235e-08	6.81612e-07
K09833	10.4295	-1.56849	0.292223	-5.36744	7.98608e-08	6.94068e-07
K02710	10.6789	-1.56159	0.290991	-5.36646	8.02991e-08	6.95113e-07
K02711	10.6789	-1.56159	0.290991	-5.36646	8.02991e-08	6.95113e-07
K02713	10.6789	-1.56159	0.290991	-5.36646	8.02991e-08	6.95113e-07
K02033	45571.1	0.344833	0.0642872	5.36395	8.14194e-08	7.03881e-07
K03429	1006.62	-1.0889	0.203048	-5.36279	8.1945e-08	7.07491e-07
K11040	10.3594	-2.09014	0.390119	-5.35771	8.42853e-08	7.26739e-07
K14330	10.6289	-1.55515	0.290322	-5.35663	8.47899e-08	7.29171e-07
K14331	10.6289	-1.55515	0.290322	-5.35663	8.47899e-08	7.29171e-07
K14340	254.825	1.03981	0.194127	5.35632	8.49349e-08	7.2946e-07
K03924	21097.2	0.408365	0.0762484	5.35572	8.5218e-08	7.30494e-07
K11038	6.35268	-2.1496	0.401376	-5.35559	8.52782e-08	7.30494e-07
K03488	4620.23	-0.586643	0.109567	-5.3542	8.59371e-08	7.35177e-07
K04092	4122.5	1.02925	0.192271	5.35311	8.64564e-08	7.38655e-07
K11356	10.571	-1.56668	0.292687	-5.35274	8.66337e-08	7.39206e-07
K08700	10.8167	-1.53345	0.286548	-5.35146	8.72456e-08	7.43459e-07
K10211	428.306	-0.757696	0.141604	-5.35081	8.75598e-08	7.45168e-07
K12527	622.605	-0.894846	0.167346	-5.34726	8.92934e-08	7.58091e-07
K00121	9433.67	0.284876	0.0532753	5.34723	8.93096e-08	7.58091e-07
K03571	4012.14	-0.455544	0.085207	-5.34632	8.97586e-08	7.60916e-07
K00982	6738.08	0.580247	0.10859	5.34348	9.11793e-08	7.70635e-07
K09780	5187.98	0.581061	0.108743	5.34343	9.12055e-08	7.70635e-07
K02714	10.6627	-1.55872	0.291714	-5.34332	9.12579e-08	7.70635e-07
K06608	91.8696	-1.29866	0.24306	-5.34294	9.14499e-08	7.71263e-07
K11275	15.5176	1.14395	0.214228	5.33985	9.30223e-08	7.83516e-07
K01354	4318.73	0.548625	0.102819	5.33584	9.51015e-08	8e-07
K00610	3441.46	-0.912051	0.170951	-5.33515	9.54632e-08	8.02013e-07
K01220	421.026	-1.0697	0.200574	-5.33317	9.65139e-08	8.09802e-07
K02637	11.3129	-1.5312	0.28717	-5.33205	9.71091e-08	8.13754e-07
K12430	17.1244	1.21901	0.22866	5.33108	9.7631e-08	8.17083e-07
K11961	17.8502	-1.28799	0.241626	-5.33053	9.7926e-08	8.18222e-07
K11332	10.4925	-1.55558	0.291835	-5.33036	9.80168e-08	8.18222e-07
K02722	10.6342	-1.55398	0.291569	-5.32972	9.83665e-08	8.20097e-07
K14583	10.9514	1.30001	0.243981	5.32832	9.9128e-08	8.25395e-07
K02759	4773.84	-0.84369	0.158363	-5.32758	9.95281e-08	8.27675e-07
K01674	1442.58	-0.718392	0.134987	-5.32195	1.02662e-07	8.52651e-07
K01256	10741.9	0.639758	0.120243	5.32056	1.03449e-07	8.58106e-07
K10242	1079.47	0.976646	0.183681	5.31708	1.05447e-07	8.73569e-07
K04072	4217.65	-0.715586	0.134624	-5.31544	1.06397e-07	8.80331e-07
K10241	1106.22	0.963277	0.181251	5.31459	1.06898e-07	8.83356e-07
K09971	1244.71	0.437376	0.0823264	5.3127	1.08012e-07	8.86853e-07
K08259	16.1153	-1.33134	0.250601	-5.31256	1.08096e-07	8.86853e-07
K03451	409.559	-0.58222	0.109609	-5.31177	1.08564e-07	8.86853e-07
K02723	10.5857	-1.54979	0.291776	-5.31159	1.08674e-07	8.86853e-07
K02724	10.5857	-1.54979	0.291776	-5.31159	1.08674e-07	8.86853e-07
K02696	10.5857	-1.54979	0.291776	-5.31159	1.08674e-07	8.86853e-07
K02697	10.5857	-1.54979	0.291776	-5.31159	1.08674e-07	8.86853e-07
K07242	10.5857	-1.54979	0.291776	-5.31159	1.08674e-07	8.86853e-07
K08480	10.5857	-1.54979	0.291776	-5.31159	1.08674e-07	8.86853e-07
K08902	10.5857	-1.54979	0.291776	-5.31159	1.08674e-07	8.86853e-07
K00507	3035.26	0.60414	0.113755	5.31087	1.09102e-07	8.88186e-07
K02034	45063.8	0.34132	0.0642682	5.31086	1.09109e-07	8.88186e-07
K07401	1528.64	0.675232	0.127157	5.31021	1.09501e-07	8.9027e-07
K09858	5903.94	0.542659	0.102206	5.30946	1.0995e-07	8.92817e-07
K03689	9.99396	-1.62701	0.30665	-5.30574	1.12215e-07	9.10079e-07
K07164	5862.76	0.836594	0.157764	5.30282	1.1403e-07	9.2366e-07
K05583	10.3078	-1.55182	0.292848	-5.29907	1.16394e-07	9.4164e-07
K02761	11209.1	-0.875563	0.165312	-5.29642	1.18096e-07	9.54234e-07
K13274	6.08926	-1.98215	0.374261	-5.29618	1.18253e-07	9.54322e-07
K14392	1241.84	-0.588694	0.1113	-5.28928	1.22799e-07	9.89796e-07
K01273	4900.62	0.411598	0.0778524	5.2869	1.24405e-07	1.00151e-06
K01754	14588	0.233592	0.0441876	5.28636	1.24774e-07	1.00226e-06
K03739	568.611	-1.1363	0.214951	-5.28632	1.24805e-07	1.00226e-06
K11963	10.2793	-1.5471	0.292684	-5.28591	1.25082e-07	1.00326e-06
K03976	2077.47	-0.904246	0.171206	-5.28163	1.28037e-07	1.0257e-06
K10231	1536.77	0.870056	0.164793	5.27971	1.29391e-07	1.03528e-06
K11104	230.878	-0.920174	0.174298	-5.27931	1.29674e-07	1.03581e-06
K05947	217.988	1.6381	0.310295	5.27917	1.29773e-07	1.03581e-06
K00970	7032.22	0.509217	0.0964782	5.27805	1.30565e-07	1.04087e-06
K01679	9309.97	0.395631	0.0749642	5.2776	1.3089e-07	1.04219e-06
K00126	673.967	0.512967	0.097238	5.27537	1.32485e-07	1.05361e-06
K11041	494.275	-1.02764	0.194854	-5.27391	1.3355e-07	1.06079e-06
K11950	10.0573	-1.61655	0.306589	-5.27272	1.34419e-07	1.06383e-06
K11951	10.0573	-1.61655	0.306589	-5.27272	1.34419e-07	1.06383e-06
K11952	10.0573	-1.61655	0.306589	-5.27272	1.34419e-07	1.06383e-06
K00594	979.798	0.98541	0.186902	5.27233	1.34701e-07	1.06477e-06
K01712	4766.97	0.318965	0.060524	5.27005	1.36384e-07	1.07678e-06
K05580	11.8055	-1.39954	0.265664	-5.26809	1.37848e-07	1.08703e-06
K07063	24.455	0.940695	0.178631	5.26615	1.39316e-07	1.09728e-06
K03430	636.497	-0.598298	0.113619	-5.26583	1.39557e-07	1.09786e-06
K01461	113.48	0.842524	0.160008	5.26552	1.39794e-07	1.09841e-06
K07077	1535.53	0.892773	0.169558	5.26529	1.39968e-07	1.09846e-06
K00297	8058.69	0.486238	0.0923892	5.26293	1.4178e-07	1.10999e-06
K11212	1130.68	0.793078	0.150695	5.26282	1.41863e-07	1.10999e-06
K03191	238.406	-1.05404	0.200284	-5.26271	1.41946e-07	1.10999e-06
K00299	4172.97	0.460806	0.0877011	5.25428	1.48605e-07	1.16068e-06
K02700	10.2926	-1.5818	0.301071	-5.25393	1.4889e-07	1.16152e-06
K01915	26272	0.404512	0.077029	5.25142	1.50932e-07	1.17605e-06
K01488	10286.3	0.676129	0.128808	5.24911	1.52833e-07	1.18945e-06
K07693	5560.84	0.793783	0.151273	5.24734	1.54308e-07	1.19893e-06
K03381	656.452	0.563233	0.107339	5.24721	1.54418e-07	1.19893e-06
K02825	7362.44	0.695793	0.132621	5.24647	1.55038e-07	1.20232e-06
K09962	1246.15	-0.349872	0.0666922	-5.24608	1.55373e-07	1.2035e-06
K04755	3786.91	0.394575	0.0752529	5.24332	1.57712e-07	1.22018e-06
K00362	5423.52	0.359113	0.0685283	5.24036	1.60264e-07	1.23846e-06
K09014	9486.45	0.379779	0.0724772	5.23998	1.60597e-07	1.23957e-06
K02371	2537.72	-0.529931	0.10115	-5.23905	1.61408e-07	1.24436e-06
K07720	4074.34	-1.07049	0.204484	-5.23508	1.64911e-07	1.26987e-06
K04083	4978.37	-0.320957	0.0613484	-5.23171	1.67946e-07	1.29173e-06
K02774	2086.72	-0.738552	0.14118	-5.2313	1.68326e-07	1.29313e-06
K03740	585.103	-1.0874	0.207967	-5.22873	1.70676e-07	1.30965e-06
K02773	2070.38	-0.749298	0.143314	-5.22835	1.7103e-07	1.31083e-06
K08161	1939.39	-0.709059	0.135652	-5.22706	1.72223e-07	1.31843e-06
K02118	4027.8	-1.02244	0.195723	-5.2239	1.75197e-07	1.33963e-06
K07319	3821.35	0.728238	0.139542	5.21877	1.80115e-07	1.3752e-06
K07104	2802.86	0.520623	0.0997627	5.21861	1.80268e-07	1.3752e-06
K02124	3998.64	-1.01485	0.194483	-5.21817	1.80697e-07	1.37687e-06
K05838	6490.46	0.618316	0.118514	5.21723	1.81622e-07	1.38231e-06
K02702	9.59436	-1.61074	0.308841	-5.21543	1.83396e-07	1.39385e-06
K08300	6768.9	0.572019	0.109685	5.21511	1.83713e-07	1.39385e-06
K01692	30362	0.320997	0.0615521	5.21504	1.83776e-07	1.39385e-06
K09836	27.6303	0.999367	0.191729	5.21239	1.86425e-07	1.41231e-06
K07140	3030.22	0.47586	0.0913205	5.21087	1.87954e-07	1.42224e-06
K07004	3250.03	0.754199	0.144777	5.20938	1.89469e-07	1.43205e-06
K01005	684.568	-0.60988	0.117095	-5.20844	1.90435e-07	1.43769e-06
K02120	4016.87	-1.02493	0.196845	-5.2068	1.92127e-07	1.4488e-06
K07670	4436.1	1.00368	0.19279	5.20611	1.92843e-07	1.45253e-06
K02032	42489.3	0.313176	0.0601609	5.20564	1.93334e-07	1.45456e-06
K02099	1887.01	-0.758104	0.145766	-5.20081	1.98418e-07	1.49109e-06
K07032	4373.05	0.479565	0.0922175	5.20036	1.98902e-07	1.49302e-06
K03148	1402.65	-0.52147	0.100298	-5.1992	2.00152e-07	1.50068e-06
K02095	11.1547	-1.47522	0.283779	-5.19849	2.00915e-07	1.50468e-06
K00810	54.0499	0.762691	0.146783	5.19606	2.03559e-07	1.52274e-06
K13533	9.69818	-1.27536	0.24552	-5.19455	2.0522e-07	1.53342e-06
K12553	5.03175	-1.83923	0.354118	-5.19385	2.05991e-07	1.53743e-06
K02117	3962.39	-1.02025	0.19651	-5.19184	2.08226e-07	1.55234e-06
K06370	19.2628	-0.982772	0.189398	-5.18891	2.11529e-07	1.57517e-06
K03317	3324.12	-0.28762	0.055434	-5.18852	2.11969e-07	1.57666e-06
K00853	4082.64	0.704875	0.135873	5.18776	2.1284e-07	1.57969e-06
K07304	11873.8	0.393454	0.0758431	5.18774	2.12859e-07	1.57969e-06
K01667	1207.94	-0.30839	0.0594565	-5.18682	2.13915e-07	1.58573e-06
K03707	2634.66	-0.403268	0.0777661	-5.18565	2.15262e-07	1.59391e-06
K05578	11.5003	-1.41196	0.272433	-5.18277	2.18611e-07	1.61688e-06
K02591	1181.66	0.463794	0.0895076	5.18162	2.19969e-07	1.62509e-06
K04750	7006.31	0.414295	0.0799938	5.1791	2.22964e-07	1.64536e-06
K09922	1841.63	0.457739	0.0884151	5.17715	2.25296e-07	1.66071e-06
K07496	5362.78	-0.891142	0.172201	-5.175	2.2791e-07	1.67808e-06
K10618	13.9874	1.22932	0.237587	5.17418	2.28912e-07	1.68179e-06
K10212	241.604	-1.02536	0.198175	-5.17399	2.29145e-07	1.68179e-06
K07250	4961.94	0.488795	0.094472	5.17396	2.29183e-07	1.68179e-06
K00376	547.093	0.680287	0.131628	5.16826	2.36286e-07	1.73197e-06
K04031	1325.73	-0.858888	0.166196	-5.16792	2.36713e-07	1.73317e-06
K10027	1118.23	0.712525	0.137908	5.16668	2.38291e-07	1.74277e-06
K07778	5344.09	0.812938	0.157364	5.16597	2.39194e-07	1.74742e-06
K11355	9.70088	-1.58749	0.307503	-5.16251	2.43661e-07	1.77807e-06
K04753	1438.56	-0.511105	0.0990229	-5.16149	2.44994e-07	1.78581e-06
K00340	8633.79	0.412961	0.0800587	5.15823	2.49297e-07	1.81516e-06
K01466	1373.85	0.831433	0.161193	5.15799	2.4961e-07	1.81542e-06
K06014	4.51959	1.69641	0.329115	5.15446	2.54366e-07	1.84796e-06
K02123	4276.66	-1.03307	0.200496	-5.1526	2.56905e-07	1.86264e-06
K02188	1876.07	-0.489296	0.0949646	-5.1524	2.57174e-07	1.86264e-06
K01261	758.859	-1.1285	0.219027	-5.15235	2.57239e-07	1.86264e-06
K07069	138.628	-0.738376	0.14363	-5.14084	2.73519e-07	1.97833e-06
K08094	2781.41	-1.07086	0.208661	-5.13206	2.86595e-07	2.07063e-06
K00339	8545	0.42448	0.0827165	5.13174	2.87069e-07	2.07177e-06
K06286	841.185	-1.13214	0.220763	-5.12832	2.92345e-07	2.10687e-06
K07494	293.637	0.600229	0.117045	5.12817	2.92577e-07	2.10687e-06
K00394	542.044	-0.97668	0.190577	-5.12486	2.97764e-07	2.14187e-06
K12268	35.7763	-1.2109	0.236347	-5.1234	3.00069e-07	2.15609e-06
K00263	2331.94	0.52392	0.102266	5.12309	3.00564e-07	2.15728e-06
K13288	6417.22	0.56866	0.111021	5.12209	3.02173e-07	2.16646e-06
K11927	5101.63	0.556217	0.108619	5.12081	3.04219e-07	2.17874e-06
K00837	4015.49	0.281171	0.0549167	5.11995	3.05615e-07	2.18635e-06
K02786	399.829	-1.01745	0.199074	-5.11091	3.20609e-07	2.29112e-06
K07800	3.94392	-1.96462	0.384576	-5.10854	3.24666e-07	2.31758e-06
K11080	18.3112	1.03314	0.202249	5.10825	3.25164e-07	2.3186e-06
K04478	4.99981	-1.81825	0.356046	-5.10678	3.27699e-07	2.31902e-06
K10850	4.99981	-1.81825	0.356046	-5.10678	3.27699e-07	2.31902e-06
K11442	4.99981	-1.81825	0.356046	-5.10678	3.27699e-07	2.31902e-06
K11695	4.99981	-1.81825	0.356046	-5.10678	3.27699e-07	2.31902e-06
K12551	4.99981	-1.81825	0.356046	-5.10678	3.27699e-07	2.31902e-06
K09813	4.99981	-1.81825	0.356046	-5.10678	3.27699e-07	2.31902e-06
K09814	4.99981	-1.81825	0.356046	-5.10678	3.27699e-07	2.31902e-06
K07062	10121.3	0.397451	0.0778732	5.10383	3.32854e-07	2.35296e-06
K05794	9366.32	0.760214	0.148963	5.10339	3.33622e-07	2.3539e-06
K12658	677.764	0.88911	0.174221	5.10334	3.33705e-07	2.3539e-06
K00493	479.532	0.63421	0.124315	5.10163	3.36742e-07	2.37277e-06
K03609	4828.62	-0.658549	0.129101	-5.10102	3.37823e-07	2.37537e-06
K01828	196.738	0.706433	0.138489	5.10101	3.37837e-07	2.37537e-06
K02056	22021.3	0.333356	0.0653781	5.0989	3.41637e-07	2.39952e-06
K14393	4662.17	0.290268	0.0569873	5.09356	3.51407e-07	2.46549e-06
K12555	1619.2	-1.12265	0.220483	-5.09176	3.54758e-07	2.48634e-06
K13531	361.05	-0.943359	0.185296	-5.0911	3.55992e-07	2.49232e-06
K05800	1987.88	0.570862	0.112157	5.08984	3.58361e-07	2.50624e-06
K08167	5444.02	0.681877	0.133998	5.08869	3.60548e-07	2.51884e-06
K01468	4738	0.319485	0.0628053	5.0869	3.63964e-07	2.53999e-06
K13282	978.395	0.915237	0.179959	5.0858	3.66079e-07	2.5494e-06
K03826	1149.66	-0.74956	0.147388	-5.08564	3.66389e-07	2.5494e-06
K01897	25286.5	0.572731	0.112618	5.08559	3.66479e-07	2.5494e-06
K07239	5241.46	0.578172	0.113706	5.0848	3.68011e-07	2.55735e-06
K09461	1300.19	0.716189	0.140875	5.08385	3.69863e-07	2.56749e-06
K01641	850.924	-1.03084	0.202795	-5.08315	3.71231e-07	2.57426e-06
K00590	257.005	1.30496	0.256813	5.08135	3.74757e-07	2.59597e-06
K14188	734.803	-0.924083	0.18193	-5.07933	3.78765e-07	2.62096e-06
K07047	10022.5	0.456341	0.0898831	5.07706	3.83325e-07	2.64971e-06
K06332	16.9606	-1.00608	0.198194	-5.07621	3.85037e-07	2.65874e-06
K07705	549.891	-0.674343	0.132972	-5.07133	3.95043e-07	2.72496e-06
K00231	4342.84	0.958942	0.189193	5.0686	4.00755e-07	2.75923e-06
K00619	2545.1	0.65148	0.128534	5.06855	4.00852e-07	2.75923e-06
K07707	530.713	-1.03374	0.204082	-5.06535	4.07659e-07	2.80314e-06
K13925	18.6556	-1.11926	0.221113	-5.06193	4.1504e-07	2.8509e-06
K02768	1965.22	-0.601358	0.118806	-5.06167	4.15594e-07	2.85171e-06
K03581	4782.37	-0.346674	0.0684944	-5.06134	4.16319e-07	2.8537e-06
K01596	5027.88	0.83597	0.165176	5.06109	4.16867e-07	2.85447e-06
K00570	210.669	0.824237	0.162966	5.05771	4.2431e-07	2.90241e-06
K00752	767.117	0.970858	0.191972	5.05728	4.25269e-07	2.90593e-06
K04758	8121.19	-0.487049	0.0963279	-5.05616	4.27779e-07	2.92003e-06
K03366	3050.45	-0.735172	0.145441	-5.05479	4.30866e-07	2.93805e-06
K12506	4622.57	0.656304	0.129921	5.05155	4.38229e-07	2.98515e-06
K00118	704.047	0.699667	0.138536	5.05042	4.40837e-07	2.9998e-06
K04749	1406.53	0.78758	0.156138	5.04411	4.5563e-07	3.09725e-06
K02067	6155.41	0.229735	0.0455614	5.04232	4.59923e-07	3.12319e-06
K03367	757.963	-0.885583	0.175646	-5.04185	4.61049e-07	3.12759e-06
K02248	425.074	-0.735668	0.145979	-5.03954	4.66663e-07	3.1624e-06
K03483	815.422	-0.971137	0.192816	-5.03661	4.73859e-07	3.20785e-06
K07243	5273.02	0.541458	0.107518	5.03596	4.75454e-07	3.21532e-06
K07776	2373.87	0.987247	0.196065	5.03529	4.7712e-07	3.22326e-06
K01067	2121.36	0.479293	0.0952334	5.03283	4.83301e-07	3.26166e-06
K04486	2189.27	-0.80196	0.159362	-5.03231	4.84592e-07	3.26701e-06
K01818	3492.93	0.708836	0.1409	5.03076	4.8855e-07	3.29016e-06
K01142	16972.4	0.485004	0.0964113	5.03057	4.89031e-07	3.29016e-06
K08481	110.867	1.03269	0.205348	5.02897	4.93133e-07	3.31436e-06
K03930	487.731	-0.985981	0.196079	-5.02849	4.94361e-07	3.31921e-06
K02197	2428.98	0.384175	0.0764207	5.02711	4.97926e-07	3.33973e-06
K04029	1109.7	-0.812945	0.16178	-5.02499	5.03469e-07	3.37345e-06
K09703	1181.47	0.593881	0.1182	5.02437	5.05075e-07	3.38076e-06
K01061	4936.16	0.277547	0.0552476	5.0237	5.0685e-07	3.38917e-06
K07718	3820.21	-1.06515	0.212036	-5.02343	5.07558e-07	3.39045e-06
K06972	911.08	-0.98065	0.195223	-5.02324	5.08082e-07	3.39049e-06
K10541	1284.66	-0.684509	0.136284	-5.02267	5.09572e-07	3.39697e-06
K10254	1461.5	-0.881267	0.175472	-5.02228	5.10623e-07	3.40052e-06
K11958	10.0289	-1.54345	0.307394	-5.02108	5.13807e-07	3.41825e-06
K01151	5946.62	-0.682152	0.135928	-5.01848	5.20829e-07	3.46145e-06
K10208	4.08879	-1.90435	0.379525	-5.01771	5.22912e-07	3.47178e-06
K00938	830.757	-1.09053	0.21736	-5.01718	5.24368e-07	3.47792e-06
K00218	108.199	0.911173	0.181654	5.01598	5.27638e-07	3.49265e-06
K13479	264.782	-1.08991	0.217288	-5.01597	5.27656e-07	3.49265e-06
K00695	21.7927	-1.01516	0.202415	-5.01526	5.29624e-07	3.50215e-06
K02348	2568.1	0.429059	0.0855802	5.01353	5.34409e-07	3.53023e-06
K08988	265.583	0.516144	0.10298	5.0121	5.38406e-07	3.55304e-06
K14170	8976.01	-0.491509	0.0981392	-5.00828	5.49183e-07	3.62052e-06
K04041	1135.93	-1.003	0.200529	-5.00178	5.68036e-07	3.74105e-06
K00301	1432.1	0.804834	0.161116	4.99536	5.87247e-07	3.86368e-06
K00660	1854.93	0.756913	0.151552	4.99439	5.90208e-07	3.87927e-06
K08999	2548.1	0.636795	0.1276	4.99057	6.02004e-07	3.95284e-06
K01772	9698.06	0.46702	0.0936112	4.98894	6.0712e-07	3.98244e-06
K07503	3874.8	0.905525	0.181571	4.98715	6.12749e-07	4.01534e-06
K00666	12249.2	0.359981	0.0721899	4.98659	6.14557e-07	4.02317e-06
K02822	4955.87	-0.585203	0.117375	-4.98574	6.17256e-07	4.03681e-06
K02770	5800.6	-0.430267	0.0863204	-4.98453	6.2112e-07	4.05803e-06
K06860	3825.36	0.994672	0.199638	4.98238	6.28078e-07	4.09858e-06
K13497	2288.33	-0.517888	0.103947	-4.98222	6.28578e-07	4.09858e-06
K02292	10.5659	-1.49695	0.300681	-4.97851	6.40757e-07	4.17275e-06
K03118	8507.16	0.323856	0.0650526	4.97837	6.41227e-07	4.17275e-06
K09959	1916.89	0.597308	0.120043	4.9758	6.49783e-07	4.22424e-06
K04047	10996.4	0.455876	0.0916367	4.97482	6.53077e-07	4.24144e-06
K14286	7.40471	1.47598	0.296704	4.97457	6.53943e-07	4.24286e-06
K10855	18.1751	1.06748	0.214596	4.97436	6.54621e-07	4.24306e-06
K02746	635.236	-0.764737	0.153803	-4.97217	6.62073e-07	4.28712e-06
K05592	8726.17	0.453151	0.0911435	4.97184	6.6319e-07	4.29011e-06
K00563	2122.68	-0.65536	0.13182	-4.97162	6.6396e-07	4.29086e-06
K06287	11590.7	0.380676	0.0766205	4.96833	6.75314e-07	4.35994e-06
K12552	5.63232	-1.71709	0.345621	-4.96811	6.76071e-07	4.36052e-06
K00073	572.242	-0.856575	0.172519	-4.9651	6.86673e-07	4.42455e-06
K10542	1260.51	-0.675025	0.135987	-4.9639	6.90929e-07	4.4476e-06
K01533	19804.7	0.34169	0.0688564	4.96236	6.96416e-07	4.47852e-06
K03975	8096.52	0.611847	0.12332	4.96146	6.99655e-07	4.49494e-06
K01846	488.025	-0.538236	0.108534	-4.95916	7.07978e-07	4.54396e-06
K04767	921.253	-0.460892	0.0929544	-4.95826	7.11284e-07	4.56071e-06
K02788	384.115	-0.993298	0.200359	-4.95759	7.13744e-07	4.57201e-06
K00332	7488.72	0.518754	0.104644	4.9573	7.14779e-07	4.57417e-06
K07507	7074.96	0.382692	0.0772057	4.95679	7.16678e-07	4.58184e-06
K10778	3351.62	0.527433	0.106417	4.9563	7.18494e-07	4.58898e-06
K02058	12621	0.352077	0.0710459	4.95563	7.20952e-07	4.59907e-06
K01751	953.389	-0.532277	0.107412	-4.95549	7.21479e-07	4.59907e-06
K06948	3330	-1.04072	0.210229	-4.9504	7.4062e-07	4.71651e-06
K07813	681.76	-1.08129	0.218608	-4.94624	7.56594e-07	4.81355e-06
K01077	3364.52	0.423764	0.0856896	4.94533	7.60134e-07	4.83138e-06
K02760	7790.97	-0.667153	0.13494	-4.94406	7.65138e-07	4.85848e-06
K00086	112.2	-0.771459	0.15608	-4.94272	7.70416e-07	4.88726e-06
K07588	3045.37	0.461922	0.0934689	4.94199	7.73302e-07	4.90082e-06
K13256	1434.96	-0.826707	0.16734	-4.94029	7.80083e-07	4.93902e-06
K13573	1660.05	0.93019	0.1883	4.93994	7.81453e-07	4.94291e-06
K10243	4270.28	0.925532	0.187508	4.93597	7.97533e-07	5.03646e-06
K10797	140.427	-1.244	0.25203	-4.93591	7.9778e-07	5.03646e-06
K10563	20550.7	0.508333	0.103	4.93527	8.00405e-07	5.04818e-06
K03312	1949.95	-0.440618	0.0892892	-4.93473	8.02621e-07	5.05728e-06
K00510	1356.45	0.902882	0.183007	4.93358	8.07341e-07	5.08214e-06
K03492	1688.42	-0.846545	0.171625	-4.93252	8.11752e-07	5.105e-06
K14199	2.78256	-2.1055	0.427026	-4.93061	8.19738e-07	5.15028e-06
K14941	1153.62	0.780596	0.158357	4.92936	8.25001e-07	5.17838e-06
K01156	2109.41	0.926388	0.187952	4.92885	8.27156e-07	5.18694e-06
K14631	34.3471	1.06684	0.216499	4.92767	8.32178e-07	5.21345e-06
K02827	136.353	-1.11791	0.227154	-4.92137	8.59401e-07	5.37374e-06
K12556	636.185	-0.977965	0.198722	-4.92127	8.59824e-07	5.37374e-06
K07074	1174.25	-0.376511	0.0765081	-4.92118	8.60224e-07	5.37374e-06
K07675	4902.45	0.67506	0.137214	4.91976	8.66488e-07	5.40771e-06
K05540	3295.17	-0.334434	0.0680085	-4.91753	8.76428e-07	5.46454e-06
K03776	3181.48	0.279398	0.0568316	4.91624	8.82241e-07	5.49555e-06
K07655	34.6134	1.06494	0.216654	4.9154	8.86018e-07	5.51384e-06
K02804	2181.69	-0.560155	0.113975	-4.91474	8.89012e-07	5.52722e-06
K15024	767.997	-0.987511	0.201079	-4.91105	9.05921e-07	5.62702e-06
K11704	12.0187	-1.19102	0.24254	-4.91063	9.07837e-07	5.63329e-06
K05522	11254.3	0.724811	0.147609	4.91035	9.09159e-07	5.63329e-06
K01188	4310.55	-0.436334	0.0888615	-4.91027	9.0951e-07	5.63329e-06
K10670	830.582	-0.954529	0.194461	-4.9086	9.17287e-07	5.67609e-06
K13378	1421.55	-0.594266	0.12109	-4.90765	9.21759e-07	5.69839e-06
K02226	1039.16	-0.836949	0.17055	-4.90736	9.2311e-07	5.70136e-06
K13788	5814.92	0.538719	0.109796	4.90653	9.26995e-07	5.71996e-06
K06216	237.091	-1.02085	0.208123	-4.90504	9.34066e-07	5.75817e-06
K04787	25.2235	1.14181	0.232867	4.90327	9.42533e-07	5.8049e-06
K11079	17.3938	0.997777	0.203539	4.90213	9.48015e-07	5.83318e-06
K00036	9828.51	0.497704	0.101609	4.89824	9.66993e-07	5.94438e-06
K02530	678.779	-0.982204	0.200542	-4.89775	9.69398e-07	5.95357e-06
K14196	3.38341	-1.92665	0.393429	-4.89707	9.72757e-07	5.96302e-06
K14197	3.38341	-1.92665	0.393429	-4.89707	9.72757e-07	5.96302e-06
K02826	131.149	-1.14994	0.235031	-4.89273	9.94487e-07	6.09054e-06
K08605	64.5237	-1.01628	0.207755	-4.8917	9.99687e-07	6.11667e-06
K06929	4084.06	0.271899	0.0556664	4.88443	1.03728e-06	6.33801e-06
K07175	3609.49	0.543974	0.111371	4.88433	1.0378e-06	6.33801e-06
K10126	1085.94	0.433028	0.0886832	4.88287	1.04552e-06	6.37772e-06
K02229	971.119	0.534728	0.109514	4.88273	1.04625e-06	6.37772e-06
K12993	46.8511	-1.22591	0.251144	-4.88129	1.05395e-06	6.41868e-06
K02190	1115.37	-0.674223	0.138202	-4.87853	1.06881e-06	6.50316e-06
K10682	31.4695	-1.07547	0.220519	-4.87699	1.07719e-06	6.54417e-06
K11781	43.1337	-1.1541	0.236645	-4.87692	1.07755e-06	6.54417e-06
K14086	31.2844	-1.28432	0.263384	-4.87623	1.08131e-06	6.56095e-06
K03316	9467.78	0.574132	0.117758	4.87552	1.08524e-06	6.57871e-06
K10006	1438.41	0.905376	0.185735	4.87457	1.09046e-06	6.60426e-06
K07160	4589.12	0.306423	0.0628785	4.87326	1.0977e-06	6.64196e-06
K01055	2416.56	0.459391	0.0942819	4.87253	1.1018e-06	6.66059e-06
K02351	1636.67	0.523033	0.107359	4.87182	1.10574e-06	6.67828e-06
K06989	943.825	-0.417633	0.0857276	-4.87163	1.10684e-06	6.67873e-06
K00453	2270.44	0.42685	0.0876773	4.86841	1.12497e-06	6.77585e-06
K00385	108.393	-1.11369	0.228758	-4.86841	1.125e-06	6.77585e-06
K06919	2279.53	-0.37541	0.0771215	-4.86777	1.12866e-06	6.79165e-06
K07066	118.286	-0.846424	0.173913	-4.86695	1.13336e-06	6.80864e-06
K07460	9329.03	0.450073	0.0924761	4.86691	1.13356e-06	6.80864e-06
K07093	2958.31	0.323437	0.0664614	4.86654	1.13569e-06	6.81135e-06
K03295	8364.85	0.511678	0.105143	4.86647	1.13609e-06	6.81135e-06
K01234	520.602	-0.938168	0.192811	-4.86573	1.14034e-06	6.83055e-06
K01922	455.23	-0.94782	0.194829	-4.86489	1.14522e-06	6.85356e-06
K00886	6603.77	0.991573	0.203991	4.86086	1.16879e-06	6.9882e-06
K09779	1030.44	-0.848639	0.174654	-4.85899	1.17988e-06	7.04806e-06
K12511	4218.86	0.734557	0.151206	4.85798	1.18589e-06	7.07208e-06
K01531	2876.53	-0.471866	0.0971326	-4.85795	1.18606e-06	7.07208e-06
K12995	77.4803	-0.890204	0.183284	-4.85697	1.19196e-06	7.10086e-06
K00245	1550.07	-0.52794	0.108707	-4.85653	1.19458e-06	7.11e-06
K03091	4294.73	-0.883073	0.18184	-4.85633	1.1958e-06	7.11078e-06
K03727	3899.77	0.975491	0.200983	4.85359	1.21246e-06	7.20333e-06
K13593	166.019	1.18866	0.244916	4.85334	1.214e-06	7.20591e-06
K09790	3716.26	-0.378938	0.0781088	-4.85141	1.22586e-06	7.26977e-06
K06120	28.6452	-1.37587	0.283634	-4.85087	1.22924e-06	7.28317e-06
K11633	11.0672	-1.16506	0.240195	-4.85046	1.23175e-06	7.29145e-06
K06048	5308.7	0.709732	0.146355	4.84937	1.23852e-06	7.32492e-06
K00520	3371.48	0.421941	0.0870479	4.84723	1.25196e-06	7.39772e-06
K02437	7599.83	0.253695	0.0523731	4.844	1.27249e-06	7.51226e-06
K02426	5589.43	0.406904	0.0840352	4.84206	1.28498e-06	7.57745e-06
K13292	6016.98	-0.328823	0.0679116	-4.84193	1.28584e-06	7.57745e-06
K03475	4082.06	-0.727511	0.150333	-4.83933	1.30277e-06	7.67032e-06
K02194	2403.87	0.363221	0.0750665	4.83865	1.30724e-06	7.68971e-06
K01598	441.803	-0.960591	0.198553	-4.83795	1.31184e-06	7.70984e-06
K07516	3252.89	0.433412	0.0895966	4.83736	1.31572e-06	7.72573e-06
K00246	1464.12	-0.521844	0.107937	-4.83469	1.33356e-06	7.82348e-06
K06966	12041.7	0.290456	0.0600903	4.83366	1.34045e-06	7.85686e-06
K02823	3463.1	-0.796471	0.164823	-4.83228	1.34976e-06	7.90436e-06
K08961	560.749	-0.851341	0.176242	-4.83051	1.36181e-06	7.96779e-06
K07492	2245.91	0.893659	0.185061	4.82899	1.37225e-06	8.02173e-06
K00106	22.7033	0.910305	0.188665	4.82498	1.4002e-06	8.17781e-06
K13591	47.9168	0.88806	0.184078	4.82438	1.40442e-06	8.19298e-06
K06306	450.09	-0.945953	0.196083	-4.82425	1.4053e-06	8.19298e-06
K00895	3064.58	1.00222	0.207767	4.82375	1.40885e-06	8.20638e-06
K11184	754.848	-0.965086	0.200099	-4.82305	1.41379e-06	8.22783e-06
K04747	71.0313	0.835071	0.17315	4.82283	1.41537e-06	8.22972e-06
K00037	85.0031	0.514187	0.106696	4.81919	1.44142e-06	8.37379e-06
K07152	6344.64	0.508166	0.105551	4.81442	1.47631e-06	8.56889e-06
K11717	19768.9	0.299092	0.0621507	4.81237	1.49152e-06	8.6495e-06
K01673	10193.8	0.31531	0.0655258	4.81199	1.49432e-06	8.65806e-06
K03749	2142.36	-0.412757	0.0858849	-4.80593	1.54035e-06	8.91689e-06
K04761	4834.32	0.423644	0.0882356	4.80128	1.57654e-06	9.11834e-06
K01745	6182.79	0.305392	0.0636292	4.79957	1.5901e-06	9.18865e-06
K03392	1135.89	0.648678	0.135187	4.79837	1.59961e-06	9.23548e-06
K12991	1904.49	0.992882	0.20695	4.79769	1.60507e-06	9.25785e-06
K03856	2254.43	-0.62174	0.129596	-4.79753	1.60631e-06	9.25785e-06
K04564	12741	0.290513	0.0605572	4.79733	1.60796e-06	9.25919e-06
K02769	1363.47	-0.621995	0.129698	-4.79571	1.62102e-06	9.3262e-06
K07699	967.33	-0.933679	0.194762	-4.79396	1.63522e-06	9.39963e-06
K13572	4033.47	0.966198	0.201577	4.79319	1.6415e-06	9.42745e-06
K00687	438.411	-0.961061	0.200541	-4.79235	1.64843e-06	9.45898e-06
K09979	1423.48	-0.51972	0.108455	-4.79203	1.65104e-06	9.46568e-06
K00845	17319.3	0.526885	0.109964	4.79145	1.65579e-06	9.48462e-06
K13004	66.7258	-1.2068	0.252028	-4.78836	1.68146e-06	9.62326e-06
K03321	2792.06	0.32439	0.0677634	4.78709	1.69213e-06	9.67586e-06
K01473	2083.99	0.416271	0.086997	4.78489	1.71083e-06	9.77425e-06
K11263	5724.81	0.845018	0.176649	4.78359	1.72189e-06	9.82887e-06
K12996	77.4614	-1.01158	0.211536	-4.78206	1.73512e-06	9.89577e-06
K02538	785.617	-0.830519	0.173706	-4.78117	1.74278e-06	9.93082e-06
K11707	824.037	0.853328	0.178487	4.78091	1.74508e-06	9.93527e-06
K05297	373.536	-0.944298	0.197626	-4.77821	1.76862e-06	1.00606e-05
K09702	1849.03	0.529069	0.110789	4.77547	1.79287e-06	1.01896e-05
K12503	4162.18	0.963853	0.201888	4.77421	1.80416e-06	1.02449e-05
K14470	54.7392	0.937287	0.19635	4.77354	1.81011e-06	1.02698e-05
K00627	10754.6	0.324304	0.0679717	4.77117	1.83163e-06	1.0383e-05
K06209	899.78	-0.910391	0.190834	-4.77059	1.8369e-06	1.04038e-05
K02566	5129.62	0.682059	0.143004	4.76952	1.84669e-06	1.04502e-05
K07713	1656.47	0.567723	0.119061	4.76836	1.85732e-06	1.05013e-05
K01096	1350.99	-0.694534	0.145678	-4.7676	1.86433e-06	1.05318e-05
K11957	10.9932	-1.33668	0.280407	-4.76691	1.87072e-06	1.05589e-05
K03498	8176.69	-0.44053	0.0924381	-4.76568	1.88219e-06	1.06144e-05
K00405	3606.33	0.65641	0.137742	4.7655	1.88387e-06	1.06148e-05
K01129	9217.69	0.489842	0.102849	4.76273	1.90993e-06	1.07524e-05
K04940	85.8189	0.737244	0.15481	4.76225	1.91449e-06	1.07688e-05
K03603	1135.83	-0.576314	0.121025	-4.76195	1.91729e-06	1.07753e-05
K05989	4924.24	0.725096	0.152291	4.76124	1.92408e-06	1.08042e-05
K06399	873.722	-0.934164	0.196238	-4.76035	1.93253e-06	1.08423e-05
K09699	477.81	0.492464	0.103538	4.75637	1.9711e-06	1.10452e-05
K07238	5663.77	-0.509999	0.107227	-4.75627	1.97205e-06	1.10452e-05
K09946	1309.88	0.620886	0.130582	4.75476	1.98683e-06	1.11173e-05
K00129	52.9122	1.02946	0.216518	4.75461	1.98832e-06	1.11173e-05
K14087	34.3758	-1.18642	0.249585	-4.75354	1.99881e-06	1.11664e-05
K03786	7034.92	0.376801	0.079299	4.75164	2.0177e-06	1.12623e-05
K00798	5641.05	-0.311201	0.0654987	-4.75125	2.02158e-06	1.12744e-05
K13063	769.203	0.902995	0.190094	4.75025	2.0317e-06	1.13149e-05
K09692	335.333	-1.2166	0.256117	-4.75019	2.0323e-06	1.13149e-05
K07749	5802.15	0.477555	0.100567	4.74862	2.0481e-06	1.13932e-05
K09118	4132.51	0.931469	0.196188	4.74784	2.05603e-06	1.14276e-05
K09690	7785.02	0.582356	0.122765	4.74367	2.09879e-06	1.16554e-05
K00163	7107.9	0.512957	0.108176	4.74187	2.11755e-06	1.17496e-05
K09009	4090.81	0.956326	0.201844	4.73795	2.15886e-06	1.19687e-05
K00598	2273.03	0.360891	0.0761882	4.73683	2.17082e-06	1.20248e-05
K02793	4061.15	-0.531454	0.112203	-4.73656	2.17382e-06	1.20313e-05
K06012	895.94	-0.933978	0.197297	-4.73386	2.20289e-06	1.21819e-05
K07495	289.561	-0.816358	0.172485	-4.73293	2.21298e-06	1.22274e-05
K02002	5243.9	0.345953	0.0731144	4.73166	2.22688e-06	1.22938e-05
K02897	9983.85	0.417859	0.0884026	4.72677	2.2812e-06	1.25831e-05
K05881	3709.94	0.734719	0.155447	4.72649	2.28436e-06	1.25899e-05
K02745	678.486	-0.730967	0.154691	-4.72533	2.29746e-06	1.26515e-05
K03337	3876.03	0.661264	0.139966	4.72446	2.30726e-06	1.26948e-05
K08994	3638.55	0.597703	0.126541	4.7234	2.31938e-06	1.27507e-05
K03336	3600.22	0.684778	0.145066	4.72045	2.35318e-06	1.29257e-05
K11779	966.447	0.894331	0.189502	4.71937	2.3657e-06	1.29836e-05
K06298	711.899	-0.950973	0.201516	-4.7191	2.36885e-06	1.299e-05
K09822	788.97	0.786993	0.166831	4.71731	2.38978e-06	1.30938e-05
K07654	4219.47	0.954678	0.202492	4.71465	2.42129e-06	1.32554e-05
K05348	2.06843	1.89744	0.402837	4.7102	2.47471e-06	1.35366e-05
K02377	2975.54	0.529638	0.11245	4.70998	2.47742e-06	1.35401e-05
K13049	827.449	0.817448	0.173568	4.70966	2.48133e-06	1.35501e-05
K13532	7.81541	-1.25707	0.266978	-4.70851	2.49534e-06	1.36153e-05
K02189	2308.13	-0.447552	0.0951504	-4.70362	2.55587e-06	1.3934e-05
K00130	5676.51	0.480658	0.102195	4.70333	2.55954e-06	1.39423e-05
K05970	2676.05	0.895964	0.190603	4.70068	2.59299e-06	1.41026e-05
K10012	997.153	-0.591863	0.125911	-4.70066	2.59327e-06	1.41026e-05
K02747	605.072	-0.737899	0.157066	-4.69802	2.62698e-06	1.42741e-05
K06404	719.892	-0.946596	0.201592	-4.69561	2.65807e-06	1.44311e-05
K06026	5.04176	1.59972	0.340728	4.69502	2.66584e-06	1.44613e-05
K06387	680.117	-0.886095	0.188743	-4.69471	2.66986e-06	1.44711e-05
K01209	6813.55	0.507622	0.108171	4.69277	2.69526e-06	1.45967e-05
K01387	68.6518	0.650103	0.138569	4.69156	2.71132e-06	1.46716e-05
K06403	701.926	-0.946239	0.2017	-4.69132	2.71445e-06	1.46764e-05
K11705	11.6984	-1.1598	0.247372	-4.68851	2.752e-06	1.48549e-05
K11706	11.6984	-1.1598	0.247372	-4.68851	2.752e-06	1.48549e-05
K12340	4856.69	0.492994	0.105192	4.68663	2.77738e-06	1.49796e-05
K06188	2900.32	0.346543	0.0739749	4.68461	2.80497e-06	1.5111e-05
K02483	17648.1	0.385003	0.0821865	4.68451	2.80637e-06	1.5111e-05
K05814	4176.67	0.405713	0.0866267	4.68346	2.82074e-06	1.5176e-05
K06373	746.809	-0.874192	0.186668	-4.68314	2.82518e-06	1.51871e-05
K01635	1022.42	-0.888775	0.189795	-4.68281	2.8297e-06	1.51871e-05
K00505	65.5584	0.56064	0.119723	4.6828	2.82977e-06	1.51871e-05
K06331	90.6481	-1.15697	0.247105	-4.68211	2.83943e-06	1.52265e-05
K00088	17590.4	0.426267	0.0910527	4.68154	2.84726e-06	1.5256e-05
K09958	1827.51	0.442258	0.0944956	4.68019	2.86605e-06	1.53441e-05
K07552	11079.9	0.313224	0.0669666	4.67732	2.90651e-06	1.5548e-05
K03338	3854.06	0.656568	0.140424	4.67561	2.93083e-06	1.56615e-05
K07072	51.2802	-1.21721	0.260339	-4.67549	2.9325e-06	1.56615e-05
K01246	7383.46	0.375785	0.0803951	4.67422	2.95069e-06	1.57458e-05
K07391	9629.25	0.434668	0.0930081	4.67345	2.96188e-06	1.57927e-05
K07228	852.226	0.776725	0.166221	4.67284	2.97064e-06	1.58265e-05
K00784	7238.38	-0.655812	0.140367	-4.67211	2.98123e-06	1.587e-05
K00639	4621.12	0.493819	0.105709	4.67149	2.9902e-06	1.58977e-05
K00318	1616.45	0.659339	0.141143	4.67142	2.99129e-06	1.58977e-05
K00012	11804.5	0.284871	0.0610014	4.6699	3.01346e-06	1.60026e-05
K07669	1140.73	0.862904	0.184799	4.66942	3.02046e-06	1.60268e-05
K00972	304.874	1.16822	0.250255	4.66813	3.03956e-06	1.61033e-05
K02438	10563.6	0.596786	0.127843	4.66811	3.03979e-06	1.61033e-05
K06379	899.539	-0.933719	0.200095	-4.66637	3.06564e-06	1.62271e-05
K13695	1204.32	-0.544284	0.116647	-4.66608	3.07007e-06	1.62374e-05
K02446	3425.49	0.435087	0.0932556	4.66553	3.0782e-06	1.62673e-05
K13992	11.3866	1.06922	0.229439	4.66016	3.15968e-06	1.66844e-05
K01589	9189.28	0.395585	0.0849077	4.659	3.17742e-06	1.67538e-05
K09775	881.552	-0.627338	0.134652	-4.65897	3.17792e-06	1.67538e-05
K00105	397.922	-0.919886	0.197485	-4.65801	3.19283e-06	1.68188e-05
K03578	5503.35	0.486952	0.104565	4.65693	3.20962e-06	1.68937e-05
K00024	8744.56	0.403713	0.0867232	4.65519	3.23684e-06	1.70233e-05
K07798	3110.76	0.562856	0.120935	4.6542	3.25244e-06	1.70916e-05
K08981	4612.11	0.761017	0.163539	4.65343	3.26462e-06	1.71395e-05
K06283	600.72	-0.87031	0.187036	-4.65316	3.26888e-06	1.71395e-05
K10007	1694.52	0.755282	0.162319	4.65308	3.27019e-06	1.71395e-05
K01467	9133.88	0.307444	0.0660749	4.65296	3.27201e-06	1.71395e-05
K06409	1525.64	-0.979934	0.210671	-4.65149	3.29539e-06	1.72481e-05
K01133	776.594	0.707397	0.152089	4.65122	3.29982e-06	1.72576e-05
K08372	4533.44	0.939038	0.201916	4.65064	3.30905e-06	1.7292e-05
K01726	1110.39	0.639465	0.137544	4.64917	3.33281e-06	1.74023e-05
K01218	458.442	0.993604	0.213732	4.64882	3.33835e-06	1.74173e-05
K14194	2.88283	-1.97084	0.424244	-4.64554	3.39191e-06	1.76827e-05
K00533	314.337	-1.17617	0.253213	-4.64498	3.40108e-06	1.77164e-05
K00551	446.417	0.803978	0.173097	4.64467	3.40624e-06	1.77292e-05
K06195	3020.56	0.438222	0.0943537	4.64446	3.40965e-06	1.77329e-05
K06324	48.1745	1.03089	0.222049	4.64262	3.44025e-06	1.78779e-05
K13735	748.293	0.622617	0.134156	4.641	3.4672e-06	1.80036e-05
K06396	863.201	-0.929693	0.200343	-4.6405	3.47567e-06	1.80333e-05
K05786	4924.4	0.299722	0.0646288	4.6376	3.52483e-06	1.82739e-05
K09384	829.71	-1.05142	0.226747	-4.63698	3.53534e-06	1.83104e-05
K03585	9482.79	0.431808	0.0931251	4.63686	3.53747e-06	1.83104e-05
K01573	920.146	-0.663672	0.143196	-4.6347	3.57456e-06	1.84878e-05
K05338	211.244	-0.942226	0.20345	-4.63123	3.63504e-06	1.8769e-05
K05339	211.244	-0.942226	0.20345	-4.63123	3.63504e-06	1.8769e-05
K06393	879.188	-0.930731	0.200975	-4.63109	3.63752e-06	1.8769e-05
K01713	180.573	0.40714	0.0879347	4.63002	3.65625e-06	1.88508e-05
K06390	891.001	-0.930335	0.200944	-4.62982	3.65992e-06	1.88549e-05
K09163	585.309	-1.08256	0.233839	-4.6295	3.66559e-06	1.88693e-05
K01264	790.812	0.883492	0.190852	4.62919	3.67107e-06	1.88776e-05
K07272	2145.75	0.993511	0.214624	4.62908	3.67296e-06	1.88776e-05
K10680	3865.22	0.332962	0.0719518	4.62757	3.69981e-06	1.90007e-05
K02587	1045.16	0.410356	0.0886823	4.62725	3.70546e-06	1.90148e-05
K01358	17639.1	0.511144	0.110495	4.62594	3.72908e-06	1.9121e-05
K02035	55025.7	0.293729	0.0635038	4.62537	3.73928e-06	1.91552e-05
K03466	15777.3	0.549155	0.11873	4.62524	3.7416e-06	1.91552e-05
K13775	1324.1	0.518765	0.112205	4.62337	3.77549e-06	1.93137e-05
K07263	2502.81	0.664499	0.143759	4.62232	3.79464e-06	1.93965e-05
K06167	2793.89	0.49259	0.106583	4.62165	3.80702e-06	1.94446e-05
K09932	1799.97	0.574469	0.124314	4.62113	3.81657e-06	1.94782e-05
K13541	476.395	0.542412	0.117382	4.62092	3.82038e-06	1.94825e-05
K03673	3571.96	-0.445853	0.0965042	-4.62003	3.83677e-06	1.95508e-05
K11743	1085.87	-0.530506	0.114834	-4.61977	3.84167e-06	1.95606e-05
K01715	2546.67	0.435219	0.0942746	4.61651	3.90246e-06	1.98547e-05
K05363	167.097	-0.932759	0.202233	-4.61229	3.98248e-06	2.02461e-05
K09924	698.474	0.427987	0.0927969	4.61208	3.98652e-06	2.02509e-05
K11889	13.3993	1.04708	0.227056	4.61154	3.99688e-06	2.02796e-05
K01249	180.581	0.585664	0.127002	4.61147	3.99837e-06	2.02796e-05
K02841	1657.99	-0.440655	0.0955603	-4.61127	4.00212e-06	2.0283e-05
K13967	7.87192	1.25863	0.272992	4.61049	4.0172e-06	2.03383e-05
K12214	20.4333	-1.05498	0.228826	-4.61038	4.01925e-06	2.03383e-05
K10544	1528.54	0.462743	0.10042	4.60807	4.0642e-06	2.05499e-05
K13585	61.8436	0.80999	0.175794	4.60761	4.07325e-06	2.05798e-05
K06975	7238.27	0.424166	0.0920919	4.6059	4.10678e-06	2.07332e-05
K06392	866.972	-0.918785	0.199538	-4.60457	4.13328e-06	2.08509e-05
K10565	112.555	0.958437	0.208159	4.60436	4.13743e-06	2.08558e-05
K00232	1758.44	0.892226	0.193811	4.6036	4.15259e-06	2.09005e-05
K14952	679.632	0.948861	0.206114	4.60358	4.15284e-06	2.09005e-05
K06412	1321.67	-0.88306	0.191826	-4.60343	4.15585e-06	2.09005e-05
K00980	3351.9	0.760077	0.165119	4.60319	4.16061e-06	2.09054e-05
K10005	1765.61	0.756452	0.164337	4.60306	4.16322e-06	2.09054e-05
K04045	413.232	-0.548786	0.11925	-4.60199	4.18481e-06	2.09977e-05
K07258	9622.25	-0.291889	0.0634514	-4.6002	4.22089e-06	2.11496e-05
K01548	4053.86	0.299968	0.0652082	4.60017	4.22152e-06	2.11496e-05
K00381	3257.12	0.436168	0.0948213	4.5999	4.22703e-06	2.1161e-05
K07286	1399.18	-0.526376	0.114474	-4.59822	4.26112e-06	2.13154e-05
K06994	8766.86	0.765949	0.166639	4.59647	4.29714e-06	2.14791e-05
K13829	2366.99	0.991707	0.215837	4.5947	4.33374e-06	2.16456e-05
K08972	6508.7	0.626709	0.136404	4.59452	4.33752e-06	2.16479e-05
K11533	314.6	1.02426	0.222985	4.5934	4.36083e-06	2.17377e-05
K01640	3994.48	0.346113	0.0753511	4.59334	4.36214e-06	2.17377e-05
K03709	11920.4	0.48943	0.106565	4.59278	4.37378e-06	2.17792e-05
K11709	750.427	0.854833	0.1862	4.59094	4.41245e-06	2.1955e-05
K01446	87.409	-1.06546	0.232322	-4.58613	4.51543e-06	2.24504e-05
K03823	7665.76	0.283608	0.0618523	4.58525	4.53439e-06	2.25276e-05
K02635	12.3931	-1.24009	0.270485	-4.58468	4.54689e-06	2.25725e-05
K01271	6301.59	-0.526285	0.114805	-4.58417	4.55793e-06	2.26102e-05
K05882	2211.23	0.856324	0.186891	4.58194	4.60685e-06	2.28258e-05
K02021	647.271	0.672947	0.146872	4.58187	4.60835e-06	2.28258e-05
K01232	1827.17	-0.765273	0.16704	-4.58139	4.61896e-06	2.28611e-05
K00514	29.041	-0.903065	0.197184	-4.57981	4.65403e-06	2.30102e-05
K08384	1281.18	-0.971979	0.212243	-4.57955	4.65974e-06	2.30102e-05
K10975	92.5764	-0.793931	0.173369	-4.57943	4.66236e-06	2.30102e-05
K07386	6882.91	0.564322	0.12323	4.5794	4.66313e-06	2.30102e-05
K06397	779.318	-0.903861	0.197548	-4.5754	4.7532e-06	2.3437e-05
K08316	7240.46	0.492001	0.107576	4.57354	4.79559e-06	2.36282e-05
K09167	4997.49	0.670677	0.146651	4.57328	4.8015e-06	2.36395e-05
K01835	5657.92	0.576452	0.126061	4.5728	4.81253e-06	2.36642e-05
K07085	6923.47	0.614559	0.134396	4.57275	4.81373e-06	2.36642e-05
K10843	1988.94	0.888789	0.194445	4.5709	4.85636e-06	2.38559e-05
K10681	54.7069	-0.779997	0.17072	-4.56888	4.90349e-06	2.40693e-05
K07787	3227.65	0.535983	0.117316	4.56871	4.90725e-06	2.40698e-05
K14761	6024.41	0.531364	0.116331	4.56767	4.93171e-06	2.41717e-05
K01547	4145.86	0.255634	0.0560011	4.5648	4.99963e-06	2.44862e-05
K11945	15.2595	1.06961	0.234334	4.56446	5.00785e-06	2.45082e-05
K03208	740.948	0.734632	0.160984	4.56337	5.03382e-06	2.46169e-05
K02280	1392.46	0.433704	0.0950812	4.5614	5.08132e-06	2.48306e-05
K08762	2.93467	1.714	0.376021	4.55827	5.15767e-06	2.5185e-05
K08295	649.533	0.512611	0.11248	4.55737	5.17992e-06	2.52748e-05
K00060	2405.29	0.231392	0.0507911	4.55576	5.21963e-06	2.54336e-05
K07791	1821.88	-0.462439	0.101507	-4.55574	5.22023e-06	2.54336e-05
K03837	1769.03	-0.509579	0.111877	-4.55482	5.24301e-06	2.55256e-05
K06394	747.49	-0.9009	0.19785	-4.55345	5.27733e-06	2.56736e-05
K02074	5590.85	0.509904	0.112071	4.54983	5.36903e-06	2.61003e-05
K03608	2734.75	-0.420806	0.0924991	-4.5493	5.38243e-06	2.61461e-05
K14335	206.987	0.475395	0.104586	4.54548	5.48093e-06	2.66048e-05
K04844	527.853	-0.754216	0.165936	-4.54523	5.48763e-06	2.66177e-05
K01779	3654.93	-0.301375	0.06632	-4.54425	5.51314e-06	2.67216e-05
K08567	535.311	-0.826657	0.181935	-4.54368	5.52803e-06	2.67739e-05
K12242	63.3871	0.769932	0.169746	4.53578	5.73905e-06	2.77755e-05
K06196	4307.15	0.594506	0.13112	4.53406	5.78603e-06	2.79778e-05
K02615	847.99	-0.560762	0.123681	-4.53394	5.7894e-06	2.79778e-05
K00558	12281.8	0.375087	0.0827413	4.53325	5.8084e-06	2.8049e-05
K09940	2028.68	0.500885	0.110515	4.53228	5.83492e-06	2.81563e-05
K07695	35.4507	1.05576	0.232958	4.53197	5.84367e-06	2.81778e-05
K10711	90.6479	-0.976405	0.215457	-4.53179	5.84854e-06	2.81805e-05
K00674	9128.61	0.410135	0.0905162	4.53107	5.86865e-06	2.82566e-05
K05340	1471.59	-0.92663	0.204608	-4.52881	5.93181e-06	2.85397e-05
K02069	2473.4	-0.281352	0.0621274	-4.52864	5.93659e-06	2.85418e-05
K03830	1132.09	-0.36326	0.0802185	-4.52839	5.94354e-06	2.85543e-05
K06382	814.87	-0.907078	0.200319	-4.52818	5.94939e-06	2.85614e-05
K01819	659.049	-0.930358	0.205563	-4.5259	6.01398e-06	2.88504e-05
K08256	2811.1	0.993866	0.219709	4.52355	6.08107e-06	2.91448e-05
K06950	10889.3	-0.392848	0.0868472	-4.52344	6.08424e-06	2.91448e-05
K02009	1913.43	-0.895914	0.198103	-4.52246	6.11245e-06	2.92585e-05
K00343	8921.4	0.365902	0.0809154	4.52204	6.12475e-06	2.9296e-05
K06021	20.3359	1.09082	0.241246	4.52163	6.13644e-06	2.93305e-05
K07016	500.748	-1.06409	0.235351	-4.52128	6.14669e-06	2.93581e-05
K01192	3338.53	0.609493	0.134847	4.51988	6.18747e-06	2.95313e-05
K02431	3508.41	0.618914	0.136975	4.51845	6.22944e-06	2.97066e-05
K00561	185.568	-0.901683	0.199562	-4.51832	6.23326e-06	2.97066e-05
K01197	370.053	-0.57018	0.126249	-4.51631	6.29272e-06	2.99682e-05
K01950	6669.02	0.537389	0.118996	4.51604	6.30055e-06	2.99837e-05
K03426	6377.85	0.481436	0.106613	4.51572	6.31025e-06	2.99874e-05
K11780	52.296	-1.126	0.249352	-4.51571	6.31049e-06	2.99874e-05
K14166	245.128	0.798328	0.176892	4.51308	6.38926e-06	3.03397e-05
K12069	29.8837	-0.869235	0.192616	-4.51279	6.39791e-06	3.03588e-05
K11710	768.126	0.824636	0.182793	4.51131	6.44283e-06	3.05445e-05
K03889	1928.07	0.882728	0.195681	4.51106	6.45043e-06	3.05445e-05
K03781	6832.84	0.310816	0.0689011	4.51104	6.45103e-06	3.05445e-05
K01677	2639.51	-0.983295	0.218052	-4.50946	6.4994e-06	3.07513e-05
K00869	3611.65	-0.83038	0.184204	-4.50795	6.54568e-06	3.09479e-05
K02000	4190.37	0.388397	0.0861755	4.50705	6.57363e-06	3.10577e-05
K06374	817.567	-0.873922	0.193927	-4.50645	6.59209e-06	3.11225e-05
K03890	1930.7	0.881924	0.195784	4.50458	6.65054e-06	3.13758e-05
K03290	2336.78	0.770863	0.171148	4.50408	6.66604e-06	3.14263e-05
K11708	758.218	0.829251	0.184158	4.50292	6.70263e-06	3.15561e-05
K06867	5235.92	0.376208	0.0835488	4.50285	6.70489e-06	3.15561e-05
K00782	5617.45	0.520377	0.115572	4.50264	6.71139e-06	3.15561e-05
K02121	4938.31	-1.02944	0.228633	-4.5026	6.71283e-06	3.15561e-05
K02464	1396.95	-0.695726	0.154555	-4.50148	6.74821e-06	3.16997e-05
K07691	15.9389	-0.931532	0.206957	-4.50108	6.76078e-06	3.17202e-05
K03891	2002.43	0.879868	0.195481	4.50104	6.76227e-06	3.17202e-05
K09138	2213.09	0.745675	0.165725	4.49946	6.81265e-06	3.19337e-05
K00931	9638.66	0.403314	0.0896907	4.49672	6.90101e-06	3.23248e-05
K01678	2621.01	-0.985153	0.219113	-4.49609	6.92155e-06	3.23978e-05
K09973	2546.78	0.318249	0.0708155	4.49406	6.98772e-06	3.26826e-05
K01847	3975.92	0.53462	0.118965	4.49392	6.99236e-06	3.26826e-05
K02549	6823.77	0.595768	0.132581	4.49361	7.00262e-06	3.27072e-05
K01643	3195.85	-0.687638	0.153042	-4.49313	7.0185e-06	3.2758e-05
K14267	2207	0.467175	0.10399	4.49251	7.03902e-06	3.28304e-05
K10192	793.862	-0.695501	0.15489	-4.49029	7.11258e-06	3.31346e-05
K01215	250.634	-0.926758	0.206394	-4.49024	7.11435e-06	3.31346e-05
K03628	10367.6	0.413266	0.0920528	4.48945	7.14087e-06	3.32345e-05
K10619	19.5925	1.16761	0.260189	4.48753	7.20532e-06	3.35106e-05
K00134	15352	0.326242	0.0727185	4.48637	7.24466e-06	3.36697e-05
K02781	1991.13	-0.667438	0.148866	-4.48348	7.34368e-06	3.41057e-05
K02281	423.516	0.933029	0.208126	4.48301	7.35988e-06	3.41567e-05
K10795	47.137	-1.17594	0.262378	-4.48187	7.39904e-06	3.43141e-05
K02380	1660.46	-0.524599	0.117126	-4.47893	7.50181e-06	3.47662e-05
K00285	6848.46	0.28594	0.0638615	4.47751	7.5519e-06	3.49736e-05
K06914	49.5201	-1.19443	0.266813	-4.47667	7.58178e-06	3.50871e-05
K10796	45.117	-1.17688	0.262918	-4.47623	7.5973e-06	3.51342e-05
K10547	3279.92	0.633634	0.141672	4.47254	7.72957e-06	3.57131e-05
K02638	10.6781	-1.27892	0.285956	-4.47244	7.73339e-06	3.57131e-05
K03981	3566.43	-0.430809	0.0963307	-4.47219	7.74214e-06	3.57237e-05
K02077	5823.84	0.504212	0.112747	4.47207	7.74658e-06	3.57237e-05
K10548	3274.53	0.632811	0.141586	4.46946	7.8418e-06	3.61373e-05
K01126	20536.1	0.332205	0.0743445	4.46845	7.87872e-06	3.6282e-05
K13927	81.8113	-0.888658	0.198913	-4.46757	7.91146e-06	3.64071e-05
K03473	1381.17	-0.581259	0.130114	-4.4673	7.92131e-06	3.64269e-05
K09758	517.614	-0.502107	0.1124	-4.46713	7.92765e-06	3.64305e-05
K00690	877.561	-0.592426	0.132639	-4.46646	7.9526e-06	3.65196e-05
K06378	1032.15	-0.824738	0.18466	-4.46624	7.9605e-06	3.65251e-05
K02198	2603.93	0.329574	0.0737941	4.46612	7.96496e-06	3.65251e-05
K03332	41.0381	-1.19267	0.267077	-4.46565	7.98271e-06	3.65657e-05
K02195	2393.9	0.335874	0.075214	4.46559	7.98498e-06	3.65657e-05
K00038	1074.01	0.778559	0.174489	4.46194	8.12211e-06	3.71677e-05
K07023	3470.15	-0.567307	0.127152	-4.46163	8.1339e-06	3.71817e-05
K03117	5234.02	0.273101	0.0612121	4.46156	8.13652e-06	3.71817e-05
K02017	5514.8	0.181178	0.040613	4.46109	8.1544e-06	3.72375e-05
K00830	3322.5	0.409125	0.0917164	4.46076	8.16713e-06	3.72696e-05
K07768	2075.79	0.880769	0.197469	4.46029	8.18488e-06	3.73247e-05
K01634	159.341	0.815283	0.182883	4.45795	8.27479e-06	3.77084e-05
K00055	1031.6	0.742545	0.166695	4.4545	8.40885e-06	3.82927e-05
K02803	2979.73	0.948914	0.213171	4.45143	8.53019e-06	3.88183e-05
K09162	2365.3	0.688127	0.15461	4.45073	8.55801e-06	3.89178e-05
K07231	545.2	0.3721	0.0836231	4.44972	8.59806e-06	3.90729e-05
K01808	12633.8	0.561025	0.126108	4.44876	8.63678e-06	3.92135e-05
K08982	688.382	0.681638	0.153223	4.44865	8.64097e-06	3.92135e-05
K02592	924.883	0.457255	0.102803	4.44788	8.67201e-06	3.93271e-05
K07260	3904.77	-0.350485	0.0788341	-4.44586	8.75398e-06	3.96714e-05
K05934	1906.86	-0.445188	0.100144	-4.4455	8.76887e-06	3.97114e-05
K00370	3947.81	0.583429	0.131281	4.44412	8.82514e-06	3.99386e-05
K07785	257.768	0.533828	0.120152	4.44295	8.87322e-06	4.01285e-05
K01297	4094.28	0.412287	0.0929069	4.43763	9.09542e-06	4.1105e-05
K03704	27772.4	0.291886	0.0657834	4.43708	9.11867e-06	4.11817e-05
K04026	552.648	-0.63126	0.142302	-4.43607	9.16153e-06	4.13468e-05
K06979	3119.12	0.405468	0.0914203	4.43521	9.19843e-06	4.14847e-05
K00065	4448.89	0.434624	0.0980047	4.43473	9.21891e-06	4.15485e-05
K01904	650.259	0.93903	0.21177	4.4342	9.24134e-06	4.1621e-05
K01991	6635.62	0.33207	0.0748957	4.43376	9.26017e-06	4.16771e-05
K02529	51850.6	0.414622	0.0935193	4.43354	9.26983e-06	4.1692e-05
K04652	2332.69	-0.321919	0.0726151	-4.43322	9.28362e-06	4.17254e-05
K01926	2793	-0.646992	0.145958	-4.43273	9.30459e-06	4.17909e-05
K04032	422.996	-0.738028	0.166526	-4.4319	9.34068e-06	4.19243e-05
K14742	6295.8	0.365577	0.0825296	4.42965	9.43877e-06	4.23355e-05
K00373	4005.92	0.592226	0.133748	4.42794	9.51382e-06	4.2643e-05
K02082	784.223	-0.676456	0.152827	-4.42628	9.58701e-06	4.29417e-05
K11434	6.52563	1.77459	0.400966	4.42578	9.60952e-06	4.30131e-05
K02531	54.7949	-1.00512	0.227126	-4.42536	9.62794e-06	4.30661e-05
K07038	2564.82	-0.746984	0.168874	-4.42333	9.7193e-06	4.34451e-05
K00879	641.281	-0.732872	0.165704	-4.42279	9.74353e-06	4.35238e-05
K00929	769.798	-0.806558	0.182382	-4.42235	9.76313e-06	4.35816e-05
K10701	34.4332	1.09249	0.24706	4.42196	9.78102e-06	4.36317e-05
K10678	864.74	-0.764679	0.173087	-4.4179	9.96653e-06	4.4429e-05
K06406	1135.05	-0.843201	0.190939	-4.41607	1.00514e-05	4.47681e-05
K10530	311.12	-0.898108	0.203378	-4.41596	1.00562e-05	4.47681e-05
K04019	551.043	-0.630861	0.142865	-4.41579	1.00641e-05	4.47725e-05
K05305	87.9637	-1.19175	0.270004	-4.41381	1.01569e-05	4.5155e-05
K08276	1084.01	-0.464013	0.105199	-4.41083	1.02974e-05	4.57483e-05
K03493	34.9841	-1.04002	0.235819	-4.41024	1.03257e-05	4.58431e-05
K02651	1625.45	0.451523	0.102404	4.40923	1.0374e-05	4.60261e-05
K06398	1116.93	-0.850195	0.192941	-4.40649	1.05058e-05	4.65793e-05
K10122	72.8063	-1.12759	0.255941	-4.40569	1.05448e-05	4.67208e-05
K03274	1671.7	-0.34013	0.0772191	-4.40473	1.05913e-05	4.68953e-05
K12941	1776.25	0.325413	0.0738916	4.40393	1.06307e-05	4.70377e-05
K13628	4707.2	0.475865	0.108081	4.40284	1.06842e-05	4.72425e-05
K10008	1754.6	0.837426	0.190259	4.40151	1.07501e-05	4.74988e-05
K02347	1110.81	0.850234	0.193175	4.40138	1.07566e-05	4.74988e-05
K03589	9556.05	0.396852	0.0902487	4.39731	1.09598e-05	4.83635e-05
K01227	575.184	-0.883479	0.200948	-4.39656	1.09979e-05	4.8499e-05
K01280	9.48404	-1.57305	0.357813	-4.39631	1.10107e-05	4.85225e-05
K00371	3925.27	0.568391	0.129388	4.39291	1.11845e-05	4.92554e-05
K01347	13.4131	-0.902603	0.205707	-4.38781	1.14498e-05	5.03899e-05
K00156	3201.93	0.460079	0.104891	4.38625	1.15323e-05	5.07187e-05
K14472	6.60696	1.4353	0.327356	4.38452	1.16243e-05	5.10891e-05
K03606	2188.42	0.572327	0.130547	4.38408	1.16476e-05	5.11572e-05
K05956	9.60963	-1.5572	0.355315	-4.38257	1.17285e-05	5.14781e-05
K02809	99.0544	-0.734741	0.167671	-4.38205	1.1757e-05	5.15687e-05
K03818	956.451	0.587363	0.134067	4.38112	1.18069e-05	5.17528e-05
K05558	47.5956	1.06112	0.24233	4.37884	1.19312e-05	5.22629e-05
K06957	3194.33	-0.930405	0.212676	-4.37475	1.21569e-05	5.3216e-05
K13955	12.6865	-0.951467	0.217507	-4.37443	1.21751e-05	5.326e-05
K03526	9310.88	0.421202	0.0963219	4.37286	1.22631e-05	5.36089e-05
K03082	1019.29	-0.680389	0.155601	-4.37265	1.22745e-05	5.36231e-05
K01785	9548.07	0.445441	0.101898	4.37145	1.23425e-05	5.38534e-05
K08884	18932.6	0.605309	0.138469	4.37143	1.23436e-05	5.38534e-05
K10120	61.9967	-1.12372	0.257144	-4.37002	1.24237e-05	5.41666e-05
K07775	824.161	-0.708277	0.162099	-4.3694	1.24586e-05	5.42827e-05
K01646	1469.47	-0.717962	0.164339	-4.36879	1.24937e-05	5.43995e-05
K02413	2389.31	-0.377918	0.0865172	-4.36812	1.2532e-05	5.45299e-05
K11214	65.6169	-1.22758	0.281263	-4.36453	1.27399e-05	5.53978e-05
K09691	7981.2	0.533547	0.12237	4.36013	1.29984e-05	5.64845e-05
K08313	2555.77	0.639119	0.146661	4.35779	1.31381e-05	5.70484e-05
K07465	2843.27	0.95519	0.219198	4.35767	1.31456e-05	5.70484e-05
K05555	62.1699	0.96222	0.220836	4.35717	1.31755e-05	5.71401e-05
K06197	920.869	-0.551094	0.126494	-4.35669	1.32045e-05	5.72284e-05
K07399	2901.83	0.58763	0.134887	4.35647	1.32178e-05	5.72479e-05
K07824	19.7044	1.15385	0.264908	4.35565	1.32672e-05	5.74241e-05
K02346	11083.8	0.420036	0.0964848	4.35339	1.34047e-05	5.79808e-05
K00406	3046.92	0.508737	0.116932	4.35072	1.35691e-05	5.86533e-05
K13640	4703.32	0.790633	0.181817	4.3485	1.37069e-05	5.92097e-05
K01479	2671.1	0.510348	0.117404	4.34693	1.38057e-05	5.95971e-05
K07124	8672.79	0.378674	0.087126	4.34628	1.38466e-05	5.97347e-05
K02439	1197.22	-0.564361	0.129889	-4.34495	1.39306e-05	6.00573e-05
K00035	423.311	0.503593	0.115928	4.34402	1.39902e-05	6.02746e-05
K06330	60.0961	-1.00473	0.231329	-4.34329	1.40362e-05	6.04331e-05
K00091	572.551	0.488353	0.112514	4.34039	1.42229e-05	6.11966e-05
K00817	16873.3	0.310479	0.0715395	4.33997	1.425e-05	6.1273e-05
K08317	1271.7	-0.744776	0.171702	-4.3376	1.44049e-05	6.18985e-05
K06405	1097	-0.835084	0.192573	-4.33644	1.44807e-05	6.21836e-05
K07222	2749.11	0.389741	0.0898851	4.33599	1.45105e-05	6.22706e-05
K00423	30.5055	1.00404	0.231647	4.33435	1.46189e-05	6.2695e-05
K04030	638.367	-0.545256	0.125878	-4.33164	1.48003e-05	6.34313e-05
K06385	1150.09	-0.828127	0.191198	-4.33126	1.48259e-05	6.34995e-05
K00057	12836.7	0.433637	0.100148	4.32994	1.4915e-05	6.38393e-05
K06890	4786.91	-0.257021	0.0593737	-4.32887	1.49873e-05	6.41069e-05
K06916	5001.39	0.382159	0.0883041	4.32777	1.5063e-05	6.43631e-05
K01682	2852.62	-0.404501	0.0934676	-4.32771	1.50668e-05	6.43631e-05
K00257	15386.3	0.242702	0.0560854	4.32737	1.50903e-05	6.44214e-05
K09981	1613.86	0.594657	0.137484	4.32529	1.52334e-05	6.49899e-05
K03611	3285.48	-0.342204	0.0791235	-4.32494	1.52576e-05	6.50402e-05
K06159	1040.83	-0.515602	0.119219	-4.32483	1.5265e-05	6.50402e-05
K00131	766.361	-0.973773	0.225189	-4.32425	1.53051e-05	6.51686e-05
K08315	895.217	-0.58518	0.13534	-4.32377	1.53385e-05	6.52683e-05
K01797	2641.44	0.418953	0.0969022	4.32346	1.53602e-05	6.53182e-05
K01224	2081.49	0.443144	0.102512	4.32285	1.54027e-05	6.54564e-05
K01495	10714.7	0.353968	0.0818884	4.32257	1.54225e-05	6.54981e-05
K06333	636.107	-1.10088	0.254708	-4.32215	1.54519e-05	6.55806e-05
K08252	444.898	0.577049	0.133534	4.32136	1.55072e-05	6.5738e-05
K01175	3567.84	0.369966	0.0856139	4.32133	1.55091e-05	6.5738e-05
K09956	497.296	0.595483	0.13781	4.32105	1.55292e-05	6.57806e-05
K13527	2978.28	0.952888	0.220534	4.32081	1.55456e-05	6.58077e-05
K12570	24.3767	0.970158	0.224648	4.31857	1.57042e-05	6.6408e-05
K06036	92.4932	0.905454	0.209667	4.31852	1.57077e-05	6.6408e-05
K15019	9.28158	1.26712	0.293466	4.31777	1.57614e-05	6.65922e-05
K09744	402.213	-1.17745	0.272752	-4.31694	1.58209e-05	6.68005e-05
K00227	16.8237	-1.39256	0.322832	-4.31357	1.60642e-05	6.77842e-05
K03893	1444.56	-0.396625	0.0919597	-4.31302	1.61036e-05	6.79067e-05
K01546	4182.16	0.238298	0.0552612	4.31221	1.61627e-05	6.81121e-05
K01662	10068.2	0.393693	0.0913204	4.31112	1.62432e-05	6.84074e-05
K13571	2987.45	0.95114	0.220695	4.30974	1.63444e-05	6.87894e-05
K13570	2985.77	0.951929	0.220903	4.30926	1.638e-05	6.88947e-05
K00957	4581.73	0.274503	0.0637291	4.30735	1.65226e-05	6.94499e-05
K06381	1171.04	-0.801284	0.186177	-4.30388	1.67832e-05	7.05003e-05
K12683	10.0829	0.963229	0.223856	4.30289	1.68585e-05	7.07466e-05
K00831	9913.31	0.387173	0.0899811	4.30282	1.68634e-05	7.07466e-05
K14374	17.3488	1.0593	0.246213	4.30237	1.68981e-05	7.08467e-05
K10026	2550.86	-0.453024	0.10532	-4.30142	1.69706e-05	7.1105e-05
K01537	3423.08	-0.485692	0.113109	-4.294	1.75482e-05	7.34782e-05
K01132	9.81064	-1.49974	0.349519	-4.29087	1.77975e-05	7.44747e-05
K01235	722.211	0.678368	0.158175	4.28872	1.7971e-05	7.51523e-05
K01664	5416.83	0.513245	0.119682	4.28842	1.79948e-05	7.52039e-05
K00374	4247.5	0.497092	0.115952	4.28704	1.81068e-05	7.5624e-05
K07161	1367.38	0.517455	0.120709	4.2868	1.81267e-05	7.56589e-05
K08357	695.559	-0.463467	0.108194	-4.28367	1.83837e-05	7.66827e-05
K09002	1163.72	-0.968059	0.226121	-4.28116	1.85925e-05	7.75041e-05
K02019	3503.76	-0.26043	0.0608394	-4.28062	1.86375e-05	7.76425e-05
K07218	588.038	0.572402	0.133778	4.27876	1.87939e-05	7.82444e-05
K12583	1289.68	0.838048	0.19609	4.27379	1.92177e-05	7.99579e-05
K03476	959.984	-0.712541	0.166801	-4.27179	1.93909e-05	8.06271e-05
K08299	249.896	0.706707	0.165455	4.27129	1.94343e-05	8.07566e-05
K01027	10.9375	1.10688	0.25931	4.26857	1.96733e-05	8.1698e-05
K14727	342.475	0.693157	0.16241	4.26794	1.97283e-05	8.18741e-05
K05992	21.7538	-0.957468	0.224393	-4.26692	1.98188e-05	8.21978e-05
K04070	2318.81	-0.990513	0.232245	-4.26495	1.99948e-05	8.28753e-05
K11943	8.03693	-1.43088	0.335757	-4.26167	2.02905e-05	8.40478e-05
K03183	22008.7	0.293832	0.0689697	4.2603	2.04149e-05	8.45099e-05
K00632	8344.04	0.233431	0.0548201	4.25813	2.06141e-05	8.52803e-05
K00655	16345.8	0.383315	0.0900599	4.25622	2.0791e-05	8.5958e-05
K05557	59.5034	0.974449	0.228997	4.25529	2.08778e-05	8.62624e-05
K03527	9447.69	0.415728	0.0977014	4.25508	2.08972e-05	8.6288e-05
K00796	11178.1	0.359097	0.0843994	4.25473	2.09305e-05	8.63713e-05
K03783	7030.67	0.57919	0.136233	4.25147	2.12376e-05	8.75833e-05
K05577	765.318	0.723371	0.170233	4.24929	2.1445e-05	8.83829e-05
K01632	399.641	0.840135	0.197754	4.2484	2.15307e-05	8.86805e-05
K01644	15042.5	0.239754	0.0564438	4.24766	2.16014e-05	8.89158e-05
K08591	5671.09	-0.292665	0.0689062	-4.2473	2.16364e-05	8.90041e-05
K14681	20.1497	-0.76954	0.181252	-4.24569	2.17917e-05	8.95865e-05
K00476	9.54208	1.09439	0.257787	4.24533	2.1827e-05	8.96756e-05
K01011	19286.2	0.205735	0.0484999	4.24196	2.21576e-05	9.09559e-05
K01739	7479.66	0.373026	0.087939	4.24187	2.21664e-05	9.09559e-05
K12420	17.6651	1.05733	0.24927	4.24171	2.21823e-05	9.09639e-05
K03736	1452.27	-0.476313	0.112309	-4.24109	2.22433e-05	9.10742e-05
K06334	599.591	-1.06435	0.250965	-4.24105	2.2248e-05	9.10742e-05
K01263	578.465	-0.712253	0.167944	-4.24102	2.22508e-05	9.10742e-05
K07067	2946.28	0.840947	0.198398	4.23869	2.24831e-05	9.19674e-05
K06178	10058.1	0.337375	0.0796204	4.23729	2.26234e-05	9.24835e-05
K00350	1677.95	-0.475444	0.112235	-4.23613	2.27407e-05	9.29053e-05
K04127	106.847	0.674761	0.15935	4.23447	2.29092e-05	9.35352e-05
K02551	6226.73	0.512842	0.121165	4.2326	2.3101e-05	9.42596e-05
K08325	1161.97	-0.451889	0.106876	-4.22815	2.35619e-05	9.60805e-05
K02753	846.033	-0.803099	0.189997	-4.22691	2.36925e-05	9.65526e-05
K01463	1820.61	0.591466	0.139951	4.22624	2.37625e-05	9.6778e-05
K01139	2424.1	-0.331333	0.0784383	-4.22412	2.39873e-05	9.76329e-05
K02057	34878.2	0.318721	0.0754579	4.22382	2.40196e-05	9.77036e-05
K03711	15631.4	0.420217	0.099496	4.22346	2.40578e-05	9.77912e-05
K08164	347.035	0.661269	0.156575	4.22334	2.4071e-05	9.77912e-05
K02586	1050.85	0.431295	0.102178	4.22101	2.43206e-05	9.8744e-05
K07132	446.251	-0.533365	0.126372	-4.2206	2.43655e-05	9.88651e-05
K11731	838.633	0.663781	0.157294	4.21999	2.44309e-05	9.90691e-05
K11742	1051.5	-0.506803	0.120143	-4.21832	2.46126e-05	9.97159e-05
K00588	821.346	0.658427	0.15609	4.21825	2.46208e-05	9.97159e-05
K14368	16.5349	1.08043	0.256206	4.21706	2.4751e-05	0.000100181
K00099	9287.68	0.395789	0.0939038	4.21483	2.49963e-05	0.000101112
K02013	35833.9	0.317912	0.0754486	4.21362	2.51306e-05	0.000101592
K07343	1884.46	-0.406504	0.0964975	-4.21259	2.52462e-05	0.000101952
K12295	15.1462	-1.04334	0.247673	-4.21255	2.52506e-05	0.000101952
K07024	26060.8	-0.358475	0.0851306	-4.21089	2.54372e-05	0.000102642
K01277	602.866	0.871503	0.206977	4.21062	2.54671e-05	0.000102699
K06720	291.171	0.419654	0.0997889	4.20542	2.60598e-05	0.000105025
K03212	3484.24	0.636367	0.151353	4.20452	2.61633e-05	0.000105377
K01557	34.5946	0.597412	0.142125	4.20344	2.62892e-05	0.000105819
K10533	152.404	0.783321	0.186427	4.20176	2.64842e-05	0.000106538
K12292	11.1794	-1.14578	0.273259	-4.19303	2.75254e-05	0.000110659
K00242	4228.01	0.30944	0.0738084	4.19247	2.7593e-05	0.000110863
K12429	91.4155	0.952326	0.227169	4.19215	2.76326e-05	0.000110954
K00462	133.893	0.735527	0.175544	4.18997	2.78986e-05	0.000111953
K07473	12155.5	0.807413	0.192761	4.18868	2.80582e-05	0.000112525
K14669	59.5296	0.978616	0.233652	4.18834	2.80999e-05	0.000112623
K10546	3577.02	0.602594	0.143903	4.18749	2.82062e-05	0.00011298
K07148	3759.93	0.352139	0.0841552	4.1844	2.85919e-05	0.000114455
K01964	106.67	-1.1477	0.274316	-4.18386	2.86595e-05	0.000114655
K07736	5612.01	0.689853	0.164898	4.1835	2.87049e-05	0.000114767
K02027	52598.2	0.486205	0.11624	4.18276	2.87989e-05	0.000115073
K05346	2292.7	0.830175	0.198541	4.18138	2.89749e-05	0.000115705
K11202	904.957	-0.720081	0.17233	-4.1785	2.9344e-05	0.00011709
K00611	9003.41	-0.334053	0.0799476	-4.1784	2.93573e-05	0.00011709
K01060	2796.59	0.635293	0.152065	4.17776	2.94395e-05	0.000117346
K12296	77.5825	-0.951688	0.227874	-4.17637	2.96196e-05	0.000117936
K03634	2863.4	-0.389396	0.0932386	-4.17634	2.96236e-05	0.000117936
K03735	1403.43	-0.441733	0.105846	-4.17335	3.0016e-05	0.000119426
K02312	922.807	0.696222	0.166887	4.17181	3.02191e-05	0.000120147
K00528	8320.72	0.376676	0.0902933	4.1717	3.02339e-05	0.000120147
K07338	486.174	0.375317	0.0899837	4.17094	3.0334e-05	0.000120366
K03458	5781.3	-0.298132	0.0714789	-4.1709	3.03394e-05	0.000120366
K09900	593.547	-0.674478	0.161712	-4.17087	3.0344e-05	0.000120366
K03437	9434.67	0.506758	0.121548	4.16921	3.05663e-05	0.000121174
K04769	1034.52	-0.812637	0.19495	-4.16844	3.06687e-05	0.000121507
K06438	621.344	-1.04102	0.249888	-4.16594	3.10067e-05	0.000122772
K06044	2370.42	0.458274	0.110083	4.16301	3.14085e-05	0.000124287
K06391	562.938	-0.801252	0.192494	-4.16249	3.14801e-05	0.000124496
K08600	1426.52	-1.07899	0.25941	-4.15938	3.19119e-05	0.000126127
K06400	703.39	-0.935941	0.225073	-4.15838	3.20512e-05	0.000126601
K02015	42877	0.275173	0.0661893	4.15735	3.21954e-05	0.000127029
K06176	4309.62	-0.759744	0.182748	-4.15733	3.21983e-05	0.000127029
K10107	726.8	0.647691	0.155836	4.15624	3.23529e-05	0.000127514
K01885	15020.4	0.352746	0.0848726	4.15619	3.23602e-05	0.000127514
K05306	844.576	-0.373118	0.0898579	-4.15231	3.29136e-05	0.000129594
K01152	194.134	-0.987681	0.237869	-4.15221	3.29276e-05	0.000129594
K00997	8281.76	0.418559	0.100808	4.15207	3.29489e-05	0.0001296
K01893	7126.29	-0.522977	0.126048	-4.14904	3.33866e-05	0.000131243
K13252	112.139	-0.763978	0.184196	-4.14765	3.35908e-05	0.000131967
K09819	8544.29	0.817443	0.197184	4.14559	3.38947e-05	0.000133081
K01392	988.121	0.548011	0.132226	4.1445	3.4056e-05	0.000133634
K03404	510.949	0.667034	0.160958	4.14414	3.41098e-05	0.000133765
K12111	557.865	-0.623477	0.15049	-4.14298	3.4282e-05	0.00013436
K02066	7132.07	0.277959	0.0671028	4.14229	3.43849e-05	0.000134683
K04116	124.025	0.708011	0.170995	4.14054	3.46494e-05	0.000135624
K00208	6308.05	0.301103	0.0727227	4.14042	3.46666e-05	0.000135624
K00098	2027.6	0.661248	0.159721	4.14003	3.47266e-05	0.000135778
K03931	482.221	-0.628869	0.151926	-4.13931	3.48346e-05	0.000136119
K06411	524.7	-0.780486	0.18871	-4.1359	3.53572e-05	0.000138078
K09986	718.408	0.567916	0.13732	4.13571	3.53864e-05	0.00013811
K09011	643.45	0.783734	0.189551	4.13468	3.55451e-05	0.000138647
K07146	5401.8	0.283909	0.0686731	4.13421	3.5618e-05	0.000138849
K07033	2782.16	-1.05091	0.254274	-4.13297	3.58099e-05	0.000139487
K00867	6547.96	0.551214	0.133373	4.13288	3.58244e-05	0.000139487
K05394	97.1748	0.516714	0.125047	4.13217	3.59352e-05	0.000139791
K00101	4439.86	0.325644	0.0788083	4.13211	3.59451e-05	0.000139791
K01071	898.613	-0.79135	0.191652	-4.12911	3.64177e-05	0.000141545
K06941	10389	0.337972	0.0818694	4.12818	3.6565e-05	0.000142034
K00625	2772.47	-0.522381	0.126545	-4.12802	3.65904e-05	0.000142048
K07455	730.761	-0.354814	0.0859594	-4.12769	3.66427e-05	0.000142167
K11942	939.511	0.495165	0.11997	4.12739	3.669e-05	0.000142266
K00230	3372.8	0.573426	0.138966	4.12639	3.68506e-05	0.000142804
K00019	3481.72	0.308786	0.0748556	4.12509	3.70586e-05	0.000143525
K01661	6298.21	0.554869	0.134582	4.12291	3.74121e-05	0.000144809
K02547	294.045	-1.13229	0.274812	-4.12025	3.7846e-05	0.000146402
K04095	1958.04	-0.421565	0.102354	-4.1187	3.81013e-05	0.000147302
K03079	761.517	-0.707413	0.171849	-4.11648	3.847e-05	0.00014864
K03563	3137.82	-0.303922	0.0739082	-4.11216	3.91968e-05	0.00015131
K01813	1502.69	-0.431183	0.104857	-4.1121	3.92072e-05	0.00015131
K11410	48.1004	0.947336	0.230418	4.11137	3.93317e-05	0.000151523
K11783	48.1004	0.947336	0.230418	4.11137	3.93317e-05	0.000151523
K11784	48.1004	0.947336	0.230418	4.11137	3.93317e-05	0.000151523
K03758	2025.22	-0.470336	0.11441	-4.11096	3.9401e-05	0.000151701
K05919	2556.82	-0.961053	0.233825	-4.11014	3.95425e-05	0.000152156
K10010	1025.03	-0.647652	0.157614	-4.1091	3.97212e-05	0.000152754
K01626	11734.6	0.249078	0.0606199	4.10885	3.97628e-05	0.000152824
K10196	384.681	-1.16271	0.283123	-4.10673	4.01298e-05	0.000154145
K15036	101.072	-1.17041	0.285194	-4.1039	4.06238e-05	0.000155951
K03928	1541.55	-0.384458	0.0936885	-4.10358	4.06801e-05	0.000156075
K03101	11606.2	0.344876	0.0840864	4.10145	4.10564e-05	0.000157427
K06908	1103.1	-0.411275	0.100279	-4.10129	4.10846e-05	0.000157443
K09132	39.4794	-0.97953	0.238849	-4.10105	4.11285e-05	0.000157455
K10198	384.43	-1.16152	0.283229	-4.10101	4.11357e-05	0.000157455
K01653	10478.7	0.30706	0.0749128	4.0989	4.15112e-05	0.000158786
K12956	7.46336	1.42944	0.348747	4.09879	4.1532e-05	0.000158786
K06122	15.672	-1.41573	0.345416	-4.09863	4.15606e-05	0.000158803
K03343	751.702	0.825072	0.201316	4.09839	4.16036e-05	0.000158875
K13722	384.586	-1.16155	0.283448	-4.09795	4.16823e-05	0.000159082
K05924	9.12603	-1.14891	0.280418	-4.09715	4.1826e-05	0.000159538
K02756	98.5301	-0.664424	0.162217	-4.0959	4.20538e-05	0.000160235
K00426	10745.7	0.267481	0.0653049	4.09588	4.20577e-05	0.000160235
K01910	1562.11	-0.691951	0.168958	-4.09541	4.21428e-05	0.000160466
K15038	383.803	-1.1606	0.283508	-4.09371	4.24527e-05	0.000161552
K10805	4400.67	0.405258	0.0990033	4.09338	4.25123e-05	0.000161685
K01415	111.786	0.355547	0.08687	4.09286	4.26079e-05	0.000161955
K01247	3377.6	0.211742	0.0517903	4.08844	4.3429e-05	0.00016497
K11694	5.41449	-1.31645	0.322004	-4.08832	4.34516e-05	0.00016497
K01312	48.5353	0.93622	0.229033	4.08771	4.35652e-05	0.000165305
K13529	1725.02	0.448196	0.109687	4.08614	4.38602e-05	0.000166329
K01482	1448.58	0.530023	0.129732	4.08552	4.39774e-05	0.000166677
K01401	2.13207	-1.70599	0.417602	-4.08521	4.40377e-05	0.000166809
K00334	7965.12	0.356758	0.087335	4.08494	4.40881e-05	0.000166893
K00228	3473.91	0.371759	0.0910098	4.08482	4.4111e-05	0.000166893
K04117	96.6305	0.622975	0.152522	4.08448	4.41754e-05	0.000167041
K02545	1.67163	-1.72792	0.423206	-4.08294	4.44701e-05	0.000168058
K09612	896.703	-0.539256	0.1321	-4.08217	4.46168e-05	0.000168515
K02771	616.946	-0.72854	0.178512	-4.08118	4.48086e-05	0.000169142
K01503	12.1494	1.02869	0.252091	4.08061	4.49173e-05	0.000169455
K05554	28.5992	1.01496	0.248823	4.07904	4.52222e-05	0.00017046
K12294	15.0387	-1.06524	0.261154	-4.07897	4.52358e-05	0.00017046
K05815	4101.83	0.345581	0.084751	4.07761	4.55012e-05	0.000171362
K01281	313.125	-1.02562	0.251553	-4.07715	4.55903e-05	0.000171598
K03409	1239.95	0.667787	0.16381	4.0766	4.56998e-05	0.000171912
K00132	62.0486	-0.923927	0.226734	-4.07495	4.60248e-05	0.000173035
K11249	181.508	-0.697775	0.171328	-4.07274	4.64641e-05	0.000174587
K01042	4498.15	-0.207213	0.0508937	-4.07148	4.67145e-05	0.000175427
K00147	9712.86	0.343817	0.0844515	4.07118	4.67752e-05	0.000175554
K14626	12.613	1.09723	0.269523	4.071	4.68125e-05	0.000175594
K14673	70.7678	0.938915	0.230672	4.07036	4.69415e-05	0.000175977
K01385	809.273	-1.16179	0.285624	-4.06757	4.75064e-05	0.000177993
K09773	3767.84	-0.352988	0.0868634	-4.06371	4.82987e-05	0.000180858
K03753	4146.62	-0.59951	0.147543	-4.06328	4.83876e-05	0.000181087
K01710	15571.8	0.26758	0.0658806	4.06159	4.87395e-05	0.0001823
K07005	4024.73	0.568979	0.140095	4.06139	4.87819e-05	0.000182355
K00962	10580.8	0.337526	0.0831833	4.05762	4.95752e-05	0.000185215
K10199	668.667	-1.15794	0.285392	-4.05736	4.96312e-05	0.000185318
K01820	166.806	0.554705	0.136727	4.05703	4.97008e-05	0.000185472
K02050	27774.5	0.157944	0.0389403	4.05606	4.99067e-05	0.000186135
K07694	81.6686	-1.14303	0.281858	-4.05534	5.00622e-05	0.000186608
K01416	87.2008	0.943216	0.232678	4.05374	5.04061e-05	0.000187783
K06976	1573.66	0.642635	0.158658	4.05044	5.11207e-05	0.000190337
K02552	5666.72	0.538064	0.132855	4.05001	5.12159e-05	0.000190584
K03380	1737.29	0.396551	0.0979286	4.04939	5.13521e-05	0.000190982
K00043	23.0529	0.646074	0.159574	4.04874	5.1494e-05	0.000191372
K03629	9383.82	0.387665	0.0957519	4.04864	5.15155e-05	0.000191372
K08659	743.196	-0.757614	0.187283	-4.04529	5.2258e-05	0.000194021
K07092	694.93	-1.12996	0.279347	-4.045	5.23221e-05	0.000194149
K02472	2848.83	-0.573208	0.141808	-4.04215	5.29636e-05	0.000196418
K01278	2510.62	0.581171	0.143808	4.04131	5.31535e-05	0.000197011
K02102	45.2141	-1.09595	0.271228	-4.0407	5.32908e-05	0.000197256
K07219	822.19	-0.919697	0.227618	-4.04053	5.33301e-05	0.000197256
K11782	46.6352	0.935492	0.231528	4.04052	5.33337e-05	0.000197256
K08302	1221.54	-0.564468	0.139703	-4.04049	5.33402e-05	0.000197256
K13048	109.205	-1.16951	0.289507	-4.03966	5.35283e-05	0.00019784
K01265	21212.2	0.302627	0.0749498	4.03773	5.39703e-05	0.000199201
K03821	2526.95	0.347924	0.0861694	4.03768	5.39824e-05	0.000199201
K06930	253.475	-1.16083	0.2875	-4.03766	5.39877e-05	0.000199201
K11785	44.9922	0.932879	0.231069	4.03723	5.40858e-05	0.000199451
K09947	481.467	0.362593	0.0898273	4.03656	5.42409e-05	0.00019991
K01786	6151.75	0.489269	0.121249	4.03525	5.45437e-05	0.000200914
K08980	430.534	-1.15456	0.286206	-4.034	5.48343e-05	0.00020187
K01784	25530.8	0.248027	0.0615056	4.03259	5.51659e-05	0.000202977
K11385	22.4009	1.06146	0.263234	4.03238	5.52154e-05	0.000203045
K01619	10075.8	0.341503	0.0847077	4.03155	5.54103e-05	0.000203648
K02337	11450.9	0.347237	0.0861399	4.03108	5.55204e-05	0.000203938
K02016	35194.3	0.222814	0.0552796	4.03067	5.56185e-05	0.000204184
K07138	778.168	-0.814472	0.202108	-4.02989	5.58022e-05	0.000204743
K09825	2942.59	-0.566128	0.140573	-4.02728	5.64257e-05	0.000206915
K08092	674.423	-0.583774	0.145066	-4.02419	5.71715e-05	0.000209505
K00480	2571.73	0.393793	0.0978589	4.02409	5.71959e-05	0.000209505
K01136	794.624	0.870086	0.21652	4.0185	5.85693e-05	0.000214416
K05819	463.27	-0.820784	0.204362	-4.01632	5.91141e-05	0.000216217
K03575	9797.35	0.316631	0.0788371	4.01627	5.91272e-05	0.000216217
K00120	50.5021	-1.28409	0.319833	-4.01488	5.94758e-05	0.00021737
K01492	252.87	1.20198	0.29946	4.01383	5.97426e-05	0.00021804
K05551	36.8853	0.955186	0.237978	4.01376	5.9759e-05	0.00021804
K05552	36.8853	0.955186	0.237978	4.01376	5.9759e-05	0.00021804
K14165	1001.77	-0.607951	0.151492	-4.0131	5.99261e-05	0.000218529
K03197	1680.92	0.310742	0.0774485	4.01224	6.01445e-05	0.000219203
K08096	440.926	-1.14033	0.28427	-4.01144	6.03488e-05	0.000219825
K01069	5210.64	0.263199	0.0656148	4.01128	6.03896e-05	0.000219852
K00033	9940	0.435502	0.10863	4.00905	6.0963e-05	0.000221816
K08139	1494.77	0.495653	0.123656	4.00831	6.11539e-05	0.000222387
K01921	14683.9	0.38141	0.0952023	4.00631	6.16754e-05	0.000224159
K07680	17.9369	-0.769227	0.192046	-4.00542	6.19068e-05	0.000224876
K02335	12075.8	0.369686	0.0923244	4.0042	6.22266e-05	0.000225912
K05371	13.4851	-1.0431	0.260515	-4.00398	6.22856e-05	0.000226001
K08717	324.111	-0.739297	0.184738	-4.00186	6.28472e-05	0.000227912
K00640	11433.4	0.302545	0.0756226	4.00072	6.31512e-05	0.000228888
K14159	261.979	-1.23088	0.30779	-3.9991	6.35838e-05	0.000230329
K06992	556.543	-0.652396	0.163147	-3.99882	6.36594e-05	0.000230475
K01443	8786.31	0.423739	0.106085	3.99432	6.48796e-05	0.000234763
K10197	285.141	-1.15129	0.288271	-3.99378	6.50272e-05	0.000235167
K08358	728.54	-0.418042	0.104678	-3.99361	6.50737e-05	0.000235206
K06383	467.332	-0.770937	0.193113	-3.99216	6.54748e-05	0.000236525
K03925	9551.72	0.383484	0.0960649	3.99193	6.55377e-05	0.000236622
K00010	5640.83	0.488411	0.122371	3.99122	6.57351e-05	0.000237169
K02372	6787.69	-0.291906	0.0731388	-3.99112	6.57616e-05	0.000237169
K05833	3164.12	-0.436507	0.109386	-3.99052	6.59285e-05	0.00023764
K08217	3403.72	0.711521	0.178314	3.99028	6.59951e-05	0.000237718
K09017	3530.34	0.35476	0.0889082	3.99018	6.60227e-05	0.000237718
K01008	3466.21	-0.254519	0.0638242	-3.98782	6.6683e-05	0.000239964
K03767	6707.06	0.459105	0.115155	3.98686	6.69542e-05	0.000240527
K06997	10777.3	0.329622	0.0826781	3.98681	6.69679e-05	0.000240527
K05964	1433.86	-0.689143	0.172858	-3.98676	6.69821e-05	0.000240527
K03833	2318.33	-0.291093	0.0730153	-3.98674	6.69864e-05	0.000240527
K06284	573.961	-0.695434	0.174463	-3.98614	6.7157e-05	0.000241008
K00705	6023.76	0.432677	0.108578	3.98493	6.75001e-05	0.000242106
K01778	10423.3	0.332492	0.0834614	3.98379	6.78258e-05	0.000243141
K13935	930.979	-0.751549	0.188713	-3.98249	6.81966e-05	0.000244337
K06156	989.168	-0.505261	0.126906	-3.98137	6.85197e-05	0.00024536
K01809	10793.2	0.248789	0.062528	3.97884	6.92532e-05	0.000247851
K09777	688.003	-0.75677	0.190264	-3.97747	6.96531e-05	0.000249147
K08176	315.395	-1.14265	0.287402	-3.97579	7.01453e-05	0.000250771
K06407	1390.45	-0.772523	0.194327	-3.97539	7.02652e-05	0.000251062
K00468	55.8016	0.987585	0.24847	3.97467	7.04767e-05	0.000251528
K14467	283.946	-1.15214	0.289876	-3.97461	7.04961e-05	0.000251528
K00848	5105.37	0.502799	0.126504	3.97456	7.05107e-05	0.000251528
K09928	794.287	0.441633	0.111119	3.97443	7.05494e-05	0.000251529
K07017	2605	0.452774	0.113927	3.97424	7.0605e-05	0.00025159
K00389	1986.44	0.390105	0.0981722	3.97368	7.07706e-05	0.000252043
K01455	1445.98	0.483164	0.121604	3.97325	7.08991e-05	0.000252364
K01815	3140.73	0.361303	0.0909994	3.97039	7.17554e-05	0.000255273
K02750	947.618	-0.678947	0.171018	-3.97003	7.18646e-05	0.000255523
K01262	11745	0.300021	0.0755751	3.96984	7.19201e-05	0.000255582
K06440	4.93282	-1.22975	0.309788	-3.96966	7.19745e-05	0.000255636
K06201	6342	0.433062	0.10911	3.96905	7.21583e-05	0.00025615
K06999	6096.28	0.277058	0.0698309	3.96756	7.26111e-05	0.000257618
K02594	920.831	0.43155	0.108784	3.96703	7.27745e-05	0.000258058
K01145	92.567	-1.28138	0.323097	-3.96595	7.31055e-05	0.000258967
K02182	1108.85	0.564812	0.142416	3.96593	7.31098e-05	0.000258967
K15020	284.43	-1.15044	0.290156	-3.96489	7.34283e-05	0.000259954
K11395	283.657	-1.14953	0.290005	-3.96384	7.37536e-05	0.000260824
K14465	283.657	-1.14953	0.290005	-3.96384	7.37536e-05	0.000260824
K13818	4.82571	-1.24359	0.313766	-3.96342	7.3883e-05	0.000261141
K09000	287.748	-0.970876	0.244996	-3.96282	7.40703e-05	0.000261662
K00851	5663.82	0.250105	0.0631272	3.96192	7.43503e-05	0.000262509
K02251	15.8377	-0.794284	0.200508	-3.96136	7.45247e-05	0.000262983
K14668	68.5092	0.947572	0.239272	3.96022	7.48806e-05	0.000264097
K00113	2922.71	0.552208	0.139504	3.95837	7.54619e-05	0.000266004
K00103	380.029	0.687681	0.173783	3.95712	7.58576e-05	0.000267255
K02846	932.18	-0.515376	0.13032	-3.95469	7.66342e-05	0.000269846
K11733	3068.37	0.516953	0.130736	3.95416	7.68028e-05	0.000270295
K13931	1192.23	-0.606592	0.153428	-3.9536	7.69825e-05	0.000270782
K07156	3880.15	0.512694	0.129717	3.95241	7.7367e-05	0.000271988
K13932	1192.34	-0.606188	0.153392	-3.95188	7.75401e-05	0.000272451
K07183	5515.83	0.603777	0.152825	3.95078	7.78956e-05	0.000273553
K02799	263.506	0.556202	0.140986	3.9451	7.97671e-05	0.000279975
K07497	11488	0.333759	0.0846121	3.94458	7.99399e-05	0.000280432
K01913	414.246	0.718874	0.182394	3.94133	8.10302e-05	0.000284104
K09153	5753.83	0.749109	0.190212	3.93829	8.20661e-05	0.000287582
K03320	7604.66	0.176565	0.0448476	3.93699	8.25086e-05	0.000288946
K00077	8210.68	-0.172293	0.0437636	-3.93689	8.25434e-05	0.000288946
K12546	2.24846	1.49433	0.379647	3.93611	8.28131e-05	0.000289735
K01911	6874.65	0.456824	0.116088	3.93517	8.31387e-05	0.000290615
K00648	13851.4	0.305566	0.077651	3.93513	8.31532e-05	0.000290615
K00548	7640.06	0.297061	0.0755367	3.93267	8.40074e-05	0.000293444
K00517	3847.45	0.614679	0.15637	3.93093	8.4618e-05	0.000295419
K07519	62.6826	0.788746	0.200757	3.92886	8.53503e-05	0.000297817
K00068	1145.26	-0.684952	0.174354	-3.92852	8.54686e-05	0.000298071
K02020	10455.9	0.231475	0.05894	3.9273	8.59052e-05	0.000299434
K01579	7688.14	0.328524	0.0836599	3.9269	8.60479e-05	0.000299773
K07565	199.547	-1.11798	0.28476	-3.92606	8.63482e-05	0.000300659
K06991	814.56	0.332955	0.0848282	3.92506	8.67091e-05	0.000301755
K01780	26.3381	0.815193	0.207748	3.92395	8.71098e-05	0.000302989
K06310	490.84	-0.71955	0.183422	-3.92291	8.74852e-05	0.000304022
K14534	1004.3	-0.962554	0.24537	-3.92287	8.74998e-05	0.000304022
K15016	1367.2	-1.10907	0.282733	-3.92266	8.75757e-05	0.000304125
K00278	5945.04	0.21967	0.0560259	3.92087	8.82289e-05	0.000306231
K10914	1683.84	-0.568218	0.144936	-3.92048	8.83727e-05	0.000306568
K13934	1198.42	-0.601473	0.153486	-3.91874	8.90128e-05	0.000308625
K09776	663.461	0.826932	0.211037	3.91842	8.91318e-05	0.000308874
K08196	273.513	-1.22293	0.312146	-3.91781	8.93561e-05	0.000309487
K03239	318.641	-1.1451	0.292327	-3.91718	8.95905e-05	0.000310136
K03771	4348.59	0.324185	0.082814	3.91462	9.05471e-05	0.00031319
K05996	29.4287	0.949162	0.242469	3.91456	9.05684e-05	0.00031319
K10848	546.529	-1.11385	0.284589	-3.91389	9.08196e-05	0.000313893
K08153	715.459	-0.663442	0.169527	-3.91349	9.09712e-05	0.000314251
K01535	196.942	-0.877328	0.224207	-3.91302	9.11498e-05	0.000314702
K02808	23.112	-0.757398	0.193585	-3.91248	9.13528e-05	0.000315118
K00335	8501.17	0.29617	0.0757005	3.9124	9.13849e-05	0.000315118
K01541	77.2119	-0.815115	0.208349	-3.91225	9.14403e-05	0.000315118
K14667	68.7833	0.937982	0.239759	3.91219	9.14625e-05	0.000315118
K04084	2611.16	-0.397497	0.10164	-3.91082	9.19838e-05	0.000316747
K01759	11240.4	0.250791	0.0641313	3.91059	9.20706e-05	0.00031688
K03383	198.349	0.820192	0.209758	3.91018	9.2228e-05	0.000317255
K07725	540.148	-1.12341	0.287336	-3.90974	9.23952e-05	0.000317663
K00356	3361.97	0.500674	0.128079	3.90911	9.26366e-05	0.000318326
K00449	1942.47	0.4049	0.103599	3.90834	9.29321e-05	0.000319138
K07475	320.075	-1.14071	0.291873	-3.90824	9.29703e-05	0.000319138
K01611	4866.5	-0.799799	0.204667	-3.9078	9.31386e-05	0.000319548
K10672	131.469	-0.796708	0.20389	-3.90755	9.3238e-05	0.000319722
K02919	10520.1	0.335206	0.0857886	3.90735	9.33155e-05	0.00031982
K07095	7790.72	-0.395266	0.101197	-3.9059	9.3875e-05	0.00032157
K05879	5821.75	0.542044	0.138808	3.90498	9.42336e-05	0.000322629
K06168	8660.04	0.34179	0.0875377	3.90449	9.44249e-05	0.000323116
K03543	5174.16	0.315541	0.0808263	3.90394	9.46375e-05	0.000323674
K00537	8773.6	-0.186978	0.0479169	-3.90214	9.53449e-05	0.000325923
K03604	1016.49	-0.613205	0.157303	-3.89823	9.68972e-05	0.000331057
K00347	1334.02	-0.415724	0.106687	-3.89666	9.75294e-05	0.000333043
K09768	2923.49	-0.280679	0.0720424	-3.89602	9.77849e-05	0.000333626
K07744	523.079	-1.13071	0.290224	-3.89598	9.78019e-05	0.000333626
K03086	11945.2	0.348527	0.0894787	3.89509	9.81627e-05	0.000334683
K07472	567.064	-1.11919	0.28735	-3.89486	9.82544e-05	0.000334821
K01036	44.6833	-0.961797	0.246989	-3.89408	9.85703e-05	0.000335723
K01753	1718.14	-0.497975	0.127973	-3.89124	9.97341e-05	0.000339409
K07176	551.956	-1.11939	0.287674	-3.89118	9.97562e-05	0.000339409
K00074	7418.8	0.228198	0.0586526	3.89067	9.99692e-05	0.000339958
K11953	11.2653	-1.11103	0.285876	-3.88641	0.000101738	0.000345793
K04342	13.2175	1.02967	0.265022	3.88521	0.000102241	0.000347244
K06217	10744.3	0.309756	0.0797285	3.88514	0.000102271	0.000347244
K00112	2916.79	0.544181	0.140108	3.88401	0.000102746	0.000348675
K14333	214.476	0.459171	0.118227	3.88382	0.000102827	0.00034877
K04093	460.829	-0.639602	0.164707	-3.88327	0.000103063	0.000349281
K00743	39.3718	-1.1869	0.305649	-3.88322	0.000103084	0.000349281
K02246	340.767	-0.697018	0.179545	-3.88214	0.000103541	0.000350648
K10112	2897.16	-0.397695	0.102453	-3.88173	0.000103717	0.000351061
K13929	1227.33	-0.579099	0.149216	-3.88096	0.000104046	0.000351994
K05600	88.6938	-1.24305	0.320338	-3.88043	0.000104273	0.000352216
K05599	88.6938	-1.24305	0.320338	-3.88043	0.000104273	0.000352216
K11311	88.6938	-1.24305	0.320338	-3.88043	0.000104273	0.000352216
K08260	324.919	-1.1212	0.289099	-3.87827	0.0001052	0.000355165
K11744	804.152	-0.537976	0.138737	-3.87766	0.000105465	0.000355873
K11181	629.6	-1.02632	0.264683	-3.87754	0.000105518	0.000355873
K02983	1245.38	-1.10181	0.2842	-3.87687	0.000105808	0.000356667
K06384	655.528	-0.868339	0.224001	-3.87649	0.000105974	0.000357042
K14372	10.3923	1.08396	0.279656	3.87604	0.00010617	0.000357336
K14373	10.3923	1.08396	0.279656	3.87604	0.00010617	0.000357336
K09147	567.407	-1.11744	0.28831	-3.87584	0.000106256	0.00035744
K13693	332.73	0.822038	0.212127	3.87522	0.000106527	0.00035817
K01681	9725.68	0.173043	0.0446644	3.8743	0.00010693	0.000359338
K00346	1326.1	-0.414351	0.10702	-3.87173	0.000108068	0.000362976
K00395	334.94	-0.977504	0.252513	-3.87111	0.000108341	0.000363707
K02815	366.327	-0.741226	0.191523	-3.87017	0.000108759	0.000364828
K08976	1399.21	0.820868	0.212105	3.87011	0.000108786	0.000364828
K11180	631.405	-1.02355	0.264495	-3.86981	0.000108921	0.000365094
K05830	1283.73	-1.09851	0.283918	-3.8691	0.000109237	0.000365968
K11930	95.6788	0.470317	0.121584	3.86825	0.00010962	0.000366987
K07647	74.7716	0.585896	0.151466	3.86817	0.000109654	0.000366987
K09771	2934.45	0.276628	0.0715301	3.8673	0.000110047	0.000368115
K01509	8.23266	1.07317	0.277516	3.86707	0.000110153	0.000368192
K01625	17267.6	0.311904	0.0806578	3.867	0.000110182	0.000368192
K10709	311.161	-0.690762	0.178688	-3.86575	0.000110748	0.000369895
K03696	8213.13	0.538719	0.139371	3.86537	0.00011092	0.000370279
K06947	581.929	-1.11931	0.289663	-3.86416	0.000111472	0.000371932
K00826	15276.6	0.257649	0.0667204	3.86163	0.000112635	0.000375621
K14743	113.411	0.921563	0.238666	3.86131	0.000112781	0.000375917
K10543	1848.2	0.285556	0.0739658	3.86066	0.000113083	0.000376731
K00071	6.38295	1.22253	0.316862	3.85823	0.000114211	0.000380298
K07107	15387.3	0.276572	0.0717109	3.85676	0.000114901	0.000382374
K00349	1330.19	-0.412807	0.107038	-3.85665	0.000114951	0.000382374
K10441	12373.7	0.333689	0.0865331	3.85621	0.00011516	0.000382875
K00872	8721.25	0.327283	0.0848888	3.85544	0.000115524	0.000383888
K03391	105.904	0.862514	0.223821	3.85359	0.000116398	0.000386597
K00351	1331.08	-0.412346	0.10709	-3.85047	0.000117892	0.000391362
K07792	1600.02	-0.402899	0.104665	-3.84942	0.000118396	0.000392836
K11389	386.624	-1.11973	0.290921	-3.84891	0.000118646	0.000393466
K09717	282.553	-1.09798	0.285429	-3.84679	0.000119676	0.000396681
K00854	12109.5	0.44355	0.115374	3.84444	0.000120827	0.000400293
K05832	3054.93	-0.409556	0.106551	-3.84375	0.000121171	0.000401228
K08722	1015.14	-0.606351	0.157861	-3.84105	0.000122509	0.000405455
K09133	379.809	-1.09707	0.285751	-3.83924	0.000123416	0.000408251
K09737	266.816	-1.11187	0.289619	-3.83907	0.000123502	0.00040833
K07478	12840.1	0.400263	0.104297	3.83773	0.000124177	0.000410353
K01799	1078.05	0.325879	0.0849325	3.83692	0.000124589	0.000411311
K00151	2294.58	0.30152	0.078584	3.83691	0.000124592	0.000411311
K06870	612.897	-1.10875	0.289052	-3.8358	0.000125155	0.00041296
K03296	18565.2	0.292247	0.0762183	3.83434	0.000125901	0.000415212
K03885	12430.8	0.256009	0.0667923	3.83292	0.000126633	0.000417419
K07402	5952.01	0.185263	0.0483734	3.82985	0.000128222	0.000422443
K07056	12367.7	0.328979	0.0859479	3.82766	0.000129368	0.000426005
K01744	6431.25	0.394859	0.10321	3.82578	0.000130358	0.000428661
K02975	961.803	-1.08614	0.283906	-3.82572	0.000130391	0.000428661
K02976	961.803	-1.08614	0.283906	-3.82572	0.000130391	0.000428661
K06194	2206.38	-0.430547	0.112543	-3.82563	0.000130436	0.000428661
K13798	981.254	-1.08571	0.283997	-3.82295	0.000131864	0.000433136
K10194	703.632	-0.628129	0.164409	-3.82053	0.000133165	0.000437189
K03081	764.92	-0.67768	0.177419	-3.81966	0.000133637	0.000438369
K05973	1374.67	0.351485	0.0920209	3.81962	0.000133658	0.000438369
[truncated: 2,403 more rows]
